# Supplementary material for: Linked vaccine adverse event data from VAERS for biomedical data analysis and longitudinal studies
Source: BioData Min. 2014 Dec 31;7:36. doi: 10.1186/s13040-014-0036-y (PMC4333877; doi:10.1186/s13040-014-0036-y)
Supplement: Additional file 2: — Vaccine-adverse event network reconstructed from extracted from VAERS reports in 2000. Green rectangle: vaccine; yellow vee: adverse event. Edge: vaccine-adverse event association with PRR ratio greater than 1. Edge width denotes the PRR ratio of the edge. [file 13040_2014_36_MOESM2_ESM.xlsx]

## Sheet: Sheet1
Year	VAXTYPE	SYMPTOM	PRR_RATIOBYYEAR
2000	ANTH	Abdominal discomfort	1.7423
2000	ANTH	Abdominal pain	1.7907
2000	ANTH	Acne	4.7927
2000	ANTH	Adrenal disorder	4.7927
2000	ANTH	Adverse drug reaction	9.5855
2000	ANTH	Aggression	1.3221
2000	ANTH	Akinesia	6.3903
2000	ANTH	Alanine aminotransferase increased	2.5006
2000	ANTH	Alopecia	3.5945
2000	ANTH	Amblyopia	12.7806
2000	ANTH	Amnesia	10.118
2000	ANTH	Anaphylactoid reaction	19.1709
2000	ANTH	Anger	4.2602
2000	ANTH	Antinuclear antibody negative	2.7387
2000	ANTH	Antinuclear antibody positive	8.5204
2000	ANTH	Anxiety	3.6867
2000	ANTH	Aphasia	1.1277
2000	ANTH	Aphthous stomatitis	7.6684
2000	ANTH	Aplastic anaemia	19.1709
2000	ANTH	Arrhythmia	2.3964
2000	ANTH	Arteritis	6.3903
2000	ANTH	Arthralgia	3.0118
2000	ANTH	Arthritis	1.348
2000	ANTH	Arthropathy	2.6142
2000	ANTH	Asphyxia	1.1982
2000	ANTH	Asthenia	1.6305
2000	ANTH	Atrial fibrillation	1.5976
2000	ANTH	Attention deficit/hyperactivity disorder	2.1301
2000	ANTH	Autoimmune disorder	1.3221
2000	ANTH	Autoimmune hepatitis	19.1709
2000	ANTH	Back pain	1.7041
2000	ANTH	Balance disorder	1.027
2000	ANTH	Basedows disease	9.5855
2000	ANTH	Biopsy	19.1709
2000	ANTH	Biopsy skin abnormal	9.5855
2000	ANTH	Biopsy skin normal	19.1709
2000	ANTH	Blood albumin decreased	6.3903
2000	ANTH	Blood alkaline phosphatase increased	2.1301
2000	ANTH	Blood calcium normal	38.3418
2000	ANTH	Blood cholesterol increased	38.3418
2000	ANTH	Blood creatinine increased	2.1301
2000	ANTH	Blood disorder	1.5976
2000	ANTH	Blood glucose increased	1.5337
2000	ANTH	Blood immunoglobulin G increased	6.3903
2000	ANTH	Blood pressure increased	1.1277
2000	ANTH	Blood sodium decreased	19.1709
2000	ANTH	Blood test normal	6.3903
2000	ANTH	Blood testosterone decreased	38.3418
2000	ANTH	Blood thyroid stimulating hormone decreased	9.5855
2000	ANTH	Blood urea increased	3.1952
2000	ANTH	Bone pain	1.2781
2000	ANTH	Borrelia burgdorferi serology negative	2.3964
2000	ANTH	Bursitis	1.1982
2000	ANTH	C-reactive protein increased	38.3418
2000	ANTH	Cardio-respiratory arrest	1.0651
2000	ANTH	Carpal tunnel syndrome	4.4241
2000	ANTH	Cerebellar ataxia	3.1952
2000	ANTH	Cerebral haemorrhage	1.7428
2000	ANTH	Chest discomfort	2.4344
2000	ANTH	Chest pain	2.9269
2000	ANTH	Chest X-ray	9.5855
2000	ANTH	Chest X-ray abnormal	1.4747
2000	ANTH	Chest X-ray normal	9.5855
2000	ANTH	Chills	2.4885
2000	ANTH	Clumsiness	19.1709
2000	ANTH	Coagulopathy	9.5855
2000	ANTH	Cognitive disorder	1.2781
2000	ANTH	Colitis ulcerative	38.3418
2000	ANTH	Complement factor C3	19.1709
2000	ANTH	Complement factor C4	19.1709
2000	ANTH	Computerised tomogram	19.1709
2000	ANTH	Computerised tomogram abnormal	5.2284
2000	ANTH	Conjunctivitis	1.5976
2000	ANTH	Connective tissue disorder	4.7927
2000	ANTH	Cough	1.1247
2000	ANTH	CSF glucose normal	6.3903
2000	ANTH	CSF protein increased	19.1709
2000	ANTH	CSF white blood cell count	6.3903
2000	ANTH	Culture negative	6.3903
2000	ANTH	Cyst	10.6505
2000	ANTH	Cystitis	6.3903
2000	ANTH	Deafness	1.7428
2000	ANTH	Death	19.1709
2000	ANTH	Deep vein thrombosis	9.5855
2000	ANTH	Depression	5.045
2000	ANTH	Dermatitis	1.7428
2000	ANTH	Dermatitis allergic	4.7927
2000	ANTH	Dermatitis atopic	19.1709
2000	ANTH	Dermatitis contact	9.5855
2000	ANTH	Dermatitis exfoliative	4.7927
2000	ANTH	Diabetes mellitus	1.1982
2000	ANTH	Diarrhoea	1.1932
2000	ANTH	Diplopia	2.9494
2000	ANTH	Disturbance in attention	4.7927
2000	ANTH	Dizziness	1.9881
2000	ANTH	Dry eye	25.5612
2000	ANTH	Dry mouth	5.4774
2000	ANTH	Dry skin	6.7662
2000	ANTH	Dysarthria	3.1952
2000	ANTH	Dysmenorrhoea	19.1709
2000	ANTH	Dyspepsia	5.045
2000	ANTH	Dysuria	1.0651
2000	ANTH	Ear pain	1.009
2000	ANTH	Ecchymosis	1.1834
2000	ANTH	Electrocardiogram abnormal	2.7387
2000	ANTH	Electrocardiogram normal	12.7806
2000	ANTH	Electromyogram abnormal	7.1891
2000	ANTH	Eosinophilia	3.8342
2000	ANTH	Epicondylitis	4.7927
2000	ANTH	Epilepsy	2.1301
2000	ANTH	Eructation	3.1952
2000	ANTH	Eye irritation	3.4856
2000	ANTH	Eye pain	1.7833
2000	ANTH	Fatigue	3.597
2000	ANTH	Feeling abnormal	1.3694
2000	ANTH	Feeling cold	1.5976
2000	ANTH	Feeling hot	1.1655
2000	ANTH	Feeling jittery	1.5976
2000	ANTH	Fibromyalgia	4.7927
2000	ANTH	Foetal disorder	1.2781
2000	ANTH	Folliculitis	38.3418
2000	ANTH	Foot deformity	9.5855
2000	ANTH	Foot operation	6.3903
2000	ANTH	Full blood count	28.7564
2000	ANTH	Full blood count normal	3.4856
2000	ANTH	Fungal infection	4.7927
2000	ANTH	Gastritis	1.2781
2000	ANTH	Gastrointestinal disorder	2.0838
2000	ANTH	Gastrooesophageal reflux disease	1.7973
2000	ANTH	Generalised oedema	4.7927
2000	ANTH	Glomerulonephritis	9.5855
2000	ANTH	Glossitis	2.7387
2000	ANTH	Granuloma	19.1709
2000	ANTH	Grip strength decreased	4.7927
2000	ANTH	Haematochezia	1.5976
2000	ANTH	Haematocrit decreased	4.7927
2000	ANTH	Haemoglobin decreased	4.7927
2000	ANTH	Haemorrhage	2.7387
2000	ANTH	Haemorrhoids	19.1709
2000	ANTH	Headache	3.2497
2000	ANTH	Heart rate irregular	2.9494
2000	ANTH	Heat exhaustion	4.7927
2000	ANTH	Hepatic enzyme abnormal	5.7513
2000	ANTH	Hepatic steatosis	19.1709
2000	ANTH	Hepatitis	4.7927
2000	ANTH	Hepatomegaly	4.7927
2000	ANTH	Histrionic personality disorder	4.7927
2000	ANTH	HLA marker study	4.7927
2000	ANTH	Hot flush	1.8258
2000	ANTH	Hyperaesthesia	2.3964
2000	ANTH	Hypercholesterolaemia	9.5855
2000	ANTH	Hyperglycaemia	2.1301
2000	ANTH	Hyperhidrosis	1.2032
2000	ANTH	Hypersensitivity	1.1982
2000	ANTH	Hypertension	1.264
2000	ANTH	Hyperthyroidism	9.5855
2000	ANTH	Hypertonia	2.9494
2000	ANTH	Hypoacusis	2.3964
2000	ANTH	Hypoaesthesia	3.6694
2000	ANTH	Hypoaesthesia oral	1.7428
2000	ANTH	Hypogonadism male	19.1709
2000	ANTH	Hypokalaemia	3.8342
2000	ANTH	Hypothyroidism	4.7927
2000	ANTH	Immune system disorder	1.4201
2000	ANTH	Immunoglobulins decreased	3.8342
2000	ANTH	Immunoglobulins increased	4.7927
2000	ANTH	Impaired work ability	6.3903
2000	ANTH	Increased appetite	6.3903
2000	ANTH	Inflammation	7.3734
2000	ANTH	Influenza	5.1813
2000	ANTH	Influenza like illness	3.813
2000	ANTH	Injection site haemorrhage	1.1569
2000	ANTH	Injection site hypersensitivity	1.4605
2000	ANTH	Injection site inflammation	1.3803
2000	ANTH	Injection site mass	1.7041
2000	ANTH	Injection site nodule	4.2082
2000	ANTH	Injection site oedema	1.455
2000	ANTH	Injection site pain	1.5247
2000	ANTH	Injection site pruritus	7.6684
2000	ANTH	Injection site rash	1.5235
2000	ANTH	Injection site reaction	1.0053
2000	ANTH	Injection site urticaria	1.1114
2000	ANTH	Insomnia	1.7657
2000	ANTH	Intervertebral disc degeneration	6.3903
2000	ANTH	Irritable bowel syndrome	38.3418
2000	ANTH	Joint effusion	1.5976
2000	ANTH	Joint stiffness	1.8162
2000	ANTH	Keratitis	38.3418
2000	ANTH	Laboratory test	1.5976
2000	ANTH	Laboratory test normal	2.3964
2000	ANTH	Laryngitis	1.1277
2000	ANTH	Libido decreased	9.5855
2000	ANTH	Lobar pneumonia	6.3903
2000	ANTH	Lumbar puncture	9.5855
2000	ANTH	Lumbar puncture normal	6.3903
2000	ANTH	Lung disorder	6.3903
2000	ANTH	Lymphoma	19.1709
2000	ANTH	Malaise	3.0072
2000	ANTH	Memory impairment	4.9297
2000	ANTH	Menstruation irregular	4.7927
2000	ANTH	Mental impairment	2.2554
2000	ANTH	Migraine	5.5495
2000	ANTH	Mood swings	2.7387
2000	ANTH	Mouth ulceration	2.1301
2000	ANTH	Mucous membrane disorder	19.1709
2000	ANTH	Multiple sclerosis	7.6684
2000	ANTH	Muscle atrophy	2.5561
2000	ANTH	Muscle contractions involuntary	4.7927
2000	ANTH	Muscle spasms	1.9662
2000	ANTH	Muscular weakness	2.0333
2000	ANTH	Musculoskeletal chest pain	9.5855
2000	ANTH	Musculoskeletal discomfort	9.5855
2000	ANTH	Myalgia	2.745
2000	ANTH	Myasthenic syndrome	1.1982
2000	ANTH	Myocardial infarction	4.7927
2000	ANTH	Nasopharyngitis	2.8756
2000	ANTH	Nausea	2.6928
2000	ANTH	Neck pain	2.8351
2000	ANTH	Nerve conduction studies abnormal	4.7927
2000	ANTH	Nervousness	2.6142
2000	ANTH	Neuralgia	2.1301
2000	ANTH	Neuritis	3.8342
2000	ANTH	Neuropathy peripheral	3.4856
2000	ANTH	Night sweats	3.1952
2000	ANTH	Nodule	28.7564
2000	ANTH	Nuchal rigidity	38.3418
2000	ANTH	Nuclear magnetic resonance imaging	6.3903
2000	ANTH	Nuclear magnetic resonance imaging abnormal	4.7927
2000	ANTH	Nuclear magnetic resonance imaging brain abnormal	3.5945
2000	ANTH	Nuclear magnetic resonance imaging normal	1.4747
2000	ANTH	Obesity	19.1709
2000	ANTH	Obstructive airways disorder	19.1709
2000	ANTH	Oedema	1.9872
2000	ANTH	Oedema peripheral	1.5534
2000	ANTH	Ophthalmoplegia	9.5855
2000	ANTH	Optic neuritis	3.1952
2000	ANTH	Oral mucosal blistering	1.009
2000	ANTH	Oropharyngeal pain	5.4774
2000	ANTH	Orthostatic hypotension	2.1301
2000	ANTH	Osteoarthritis	2.3964
2000	ANTH	Osteopenia	9.5855
2000	ANTH	Pain	1.5348
2000	ANTH	Pain in extremity	4.357
2000	ANTH	Pain in jaw	3.5945
2000	ANTH	Palpitations	2.5006
2000	ANTH	Paraesthesia	4.1254
2000	ANTH	Parakeratosis	19.1709
2000	ANTH	Paralysis	1.009
2000	ANTH	Parotid gland enlargement	1.0651
2000	ANTH	Pemphigoid	19.1709
2000	ANTH	Peptic ulcer	9.5855
2000	ANTH	Pericardial effusion	19.1709
2000	ANTH	Pericarditis	38.3418
2000	ANTH	Periorbital oedema	1.9171
2000	ANTH	Peripheral coldness	4.2602
2000	ANTH	Pharyngitis	1.1503
2000	ANTH	Pharyngolaryngeal pain	1.6987
2000	ANTH	Phobia	19.1709
2000	ANTH	Photophobia	2.9494
2000	ANTH	Photosensitivity reaction	4.7927
2000	ANTH	Pleurisy	9.5855
2000	ANTH	Pneumonitis	1.5976
2000	ANTH	Polyarteritis nodosa	19.1709
2000	ANTH	Polymyalgia rheumatica	6.3903
2000	ANTH	Polymyositis	6.3903
2000	ANTH	Post lumbar puncture syndrome	9.5855
2000	ANTH	Protein total increased	6.3903
2000	ANTH	Proteinuria	9.5855
2000	ANTH	Pruritus	1.7964
2000	ANTH	Pulmonary embolism	38.3418
2000	ANTH	Rash generalised	1.9171
2000	ANTH	Rectal haemorrhage	9.5855
2000	ANTH	Red blood cell abnormality	2.3964
2000	ANTH	Red blood cell count decreased	5.4774
2000	ANTH	Red blood cell sedimentation rate increased	1.1619
2000	ANTH	Red blood cell sedimentation rate normal	3.8342
2000	ANTH	Renal failure	1.5976
2000	ANTH	Respiratory tract infection	1.4747
2000	ANTH	Restless legs syndrome	9.5855
2000	ANTH	Rheumatoid factor	3.8342
2000	ANTH	Rheumatoid factor negative	3.1952
2000	ANTH	Rhinitis	1.3071
2000	ANTH	Rhinitis allergic	9.5855
2000	ANTH	Rotator cuff syndrome	6.3903
2000	ANTH	Scan brain	2.7387
2000	ANTH	Seasonal allergy	19.1709
2000	ANTH	Secondary transmission	4.7927
2000	ANTH	Sensation of pressure	19.1709
2000	ANTH	Sensory disturbance	2.3964
2000	ANTH	Sexual dysfunction	19.1709
2000	ANTH	Similar reaction on previous exposure to drug	5.5915
2000	ANTH	Sinus congestion	5.2284
2000	ANTH	Skin burning sensation	2.7387
2000	ANTH	Skin disorder	2.4737
2000	ANTH	Skin exfoliation	4.2602
2000	ANTH	Skin irritation	3.8342
2000	ANTH	Skin necrosis	4.7927
2000	ANTH	Skin nodule	3.5425
2000	ANTH	Skin oedema	19.1709
2000	ANTH	Skin test positive	19.1709
2000	ANTH	Sleep apnoea syndrome	19.1709
2000	ANTH	Sluggishness	3.8342
2000	ANTH	Sneezing	2.6142
2000	ANTH	Somnolence	1.1766
2000	ANTH	Specific gravity urine decreased	9.5855
2000	ANTH	Spleen disorder	2.3964
2000	ANTH	Status epilepticus	1.1277
2000	ANTH	Stomatitis	4.7927
2000	ANTH	Subcutaneous nodule	8.072
2000	ANTH	Surgery	3.1952
2000	ANTH	Swelling	1.5117
2000	ANTH	Syncope vasovagal	1.7428
2000	ANTH	Synovitis	3.1952
2000	ANTH	Systemic lupus erythematosus	9.5855
2000	ANTH	Tachycardia	1.7657
2000	ANTH	Tenderness	2.4473
2000	ANTH	Tendonitis	3.8342
2000	ANTH	Thermal burn	19.1709
2000	ANTH	Thinking abnormal	10.6505
2000	ANTH	Thrombosis	6.3903
2000	ANTH	Thyroid function test normal	9.5855
2000	ANTH	Tinnitus	4.9297
2000	ANTH	Ulnar nerve injury	19.1709
2000	ANTH	Ultrasound abdomen normal	19.1709
2000	ANTH	Unintended pregnancy	9.5855
2000	ANTH	Upper respiratory tract congestion	6.3903
2000	ANTH	Urinary tract infection	1.1982
2000	ANTH	Urine analysis abnormal	3.8342
2000	ANTH	Urticaria chronic	19.1709
2000	ANTH	Vaccination complication	3.8342
2000	ANTH	Vaccine positive rechallenge	1.9171
2000	ANTH	Vaginal infection	19.1709
2000	ANTH	Vasculitis	2.212
2000	ANTH	Vasodilatation	3.1755
2000	ANTH	Vasodilation procedure	1.5276
2000	ANTH	Vertigo	4.9297
2000	ANTH	Vision blurred	2.0029
2000	ANTH	Visual acuity reduced	2.1301
2000	ANTH	Visual disturbance	1.5337
2000	ANTH	Vitreous floaters	6.3903
2000	ANTH	Walking aid user	19.1709
2000	ANTH	Weight decreased	1.7041
2000	ANTH	Weight fluctuation	9.5855
2000	ANTH	White blood cell count decreased	3.3831
2000	ANTH	X-ray abnormal	8.2161
2000	CHOL	Asthenia	12.0007
2000	CHOL	Dizziness	25.4989
2000	CHOL	Flushing	57.9343
2000	CHOL	Heart rate increased	97.8696
2000	CHOL	Hyperhidrosis	40.0023
2000	CHOL	Hypotension	47.5499
2000	CHOL	Pain	3.3987
2000	CHOL	Rash	4.128
2000	CHOL	Rash maculo-papular	13.7713
2000	DPP	Abnormal behaviour	35.3153
2000	DPP	Autism	20.3109
2000	DPP	Communication disorder	356.364
2000	DPP	Convulsion	4.4394
2000	DPP	Developmental delay	245
2000	DPP	Disturbance in social behaviour	490
2000	DPP	Drug ineffective	6.9381
2000	DPP	Dyspnoea	7.7624
2000	DPP	Mixed receptive-expressive language disorder	435.556
2000	DPP	Phonological disorder	980
2000	DPP	Pruritus	2.508
2000	DPP	Pyrexia	1.6195
2000	DPP	Rash erythematous	13.9502
2000	DPP	Rash pruritic	60.3077
2000	DPP	Varicella	29.037
2000	DPP	Varicella post vaccine	71.2727
2000	DT	Abnormal behaviour	1.6297
2000	DT	Anorexia	1.1862
2000	DT	Aphasia	22.6128
2000	DT	Arthritis	1.3302
2000	DT	Balance disorder	3.119
2000	DT	Chest pain	2.4282
2000	DT	Constipation	8.414
2000	DT	Convulsion	1.6521
2000	DT	Crying	1.3576
2000	DT	Dehydration	1.6297
2000	DT	Demyelination	7.5376
2000	DT	Dizziness	2.4613
2000	DT	Drug toxicity	4.4122
2000	DT	Dyskinesia	2.7689
2000	DT	Dysphagia	7.8653
2000	DT	Dyspnoea	2.5377
2000	DT	Ear pain	4.6385
2000	DT	Erythema	1.1177
2000	DT	Eye movement disorder	1.9245
2000	DT	Eye pain	3.9327
2000	DT	Eye swelling	4.8241
2000	DT	Face oedema	2.5242
2000	DT	Feeling cold	4.7606
2000	DT	Feeling hot	1.8054
2000	DT	Flushing	2.0793
2000	DT	Gait disturbance	1.7735
2000	DT	Gastroenteritis	5.3206
2000	DT	Guillain-Barre syndrome	2.8715
2000	DT	Heart rate increased	3.5127
2000	DT	Hemiparesis	10.6413
2000	DT	Hyperaesthesia	22.6128
2000	DT	Hypersensitivity	1.3987
2000	DT	Hypertension	5.7735
2000	DT	Hyperventilation	4.7606
2000	DT	Hypoaesthesia	1.797
2000	DT	Hypokinesia	4.8892
2000	DT	Hypotension	1.7066
2000	DT	Hypoxia	1.809
2000	DT	Influenza	8.0401
2000	DT	Injection site erythema	1.056
2000	DT	Injection site hypersensitivity	1.3062
2000	DT	Injection site induration	1.8688
2000	DT	Injection site inflammation	1.3602
2000	DT	Injection site mass	1.0125
2000	DT	Injection site pain	1.4089
2000	DT	Injection site reaction	1.2519
2000	DT	Injection site swelling	1.0525
2000	DT	Injection site vesicles	2.7409
2000	DT	Injection site warmth	1.2188
2000	DT	Injury	8.1001
2000	DT	Insomnia	2.2061
2000	DT	Irritability	1.0232
2000	DT	Joint swelling	1.198
2000	DT	Laryngospasm	30.1503
2000	DT	Lymph node pain	30.1503
2000	DT	Lymphadenopathy	4.2465
2000	DT	Malaise	1.0279
2000	DT	Meningism	90.451
2000	DT	Movement disorder	6.238
2000	DT	Muscle spasticity	25.8432
2000	DT	Muscle twitching	1.8844
2000	DT	Muscular weakness	2.5125
2000	DT	Mydriasis	10.6413
2000	DT	Nausea	1.34
2000	DT	Neck pain	2.2472
2000	DT	Oedema	3.0489
2000	DT	Oedema genital	8.6144
2000	DT	Orchitis	15.0752
2000	DT	Pain	1.8472
2000	DT	Paralysis	4.6385
2000	DT	Periorbital oedema	18.0902
2000	DT	Peroneal nerve palsy	36.1804
2000	DT	Personality disorder	12.0601
2000	DT	Petechiae	2.1795
2000	DT	Petit mal epilepsy	18.0902
2000	DT	Pharyngitis	3.4789
2000	DT	Pharyngolaryngeal pain	1.0579
2000	DT	Psychomotor hyperactivity	12.9216
2000	DT	Rash macular	1.4415
2000	DT	Rash pruritic	2.7831
2000	DT	Respiratory arrest	3.119
2000	DT	Respiratory disorder	3.4132
2000	DT	Respiratory failure	7.5376
2000	DT	Respiratory rate decreased	25.8432
2000	DT	Rhinitis	1.9452
2000	DT	Skin nodule	5.1199
2000	DT	Sleep disorder	2.8266
2000	DT	Staring	1.8273
2000	DT	Stupor	4.8892
2000	DT	Subcutaneous nodule	6.9578
2000	DT	Superficial injury of eye	90.451
2000	DT	Swelling	1.8212
2000	DT	Syncope	3.9672
2000	DT	Tenderness	3.4789
2000	DT	Throat tightness	9.277
2000	DT	Tongue oedema	3.7688
2000	DT	Tremor	1.7013
2000	DT	Urinary incontinence	5.6532
2000	DT	Vasodilatation	2.9022
2000	DT	Vertigo	4.207
2000	DT	Vision blurred	2.4781
2000	DT	Vomiting	1.4119
2000	DT	Weight decreased	3.7688
2000	DT	Wheezing	1.005
2000	DT	White blood cell count increased	3.6919
2000	DTAP	Abdominal X-ray	1.7626
2000	DTAP	Abnormal behaviour	1.4404
2000	DTAP	Abnormal faeces	2.3501
2000	DTAP	Abnormal sleep-related event	1.7626
2000	DTAP	Abscess	2.2743
2000	DTAP	Accident	1.1751
2000	DTAP	Acidosis	5.2878
2000	DTAP	Acoustic stimulation tests	2.3501
2000	DTAP	Activated partial thromboplastin time prolonged	3.5252
2000	DTAP	Adrenal disorder	1.7626
2000	DTAP	Adverse drug reaction	1.4101
2000	DTAP	Affect lability	4.7003
2000	DTAP	Aggression	2.0564
2000	DTAP	Agitation	2.2914
2000	DTAP	Akathisia	3.5252
2000	DTAP	Alanine aminotransferase normal	3.5252
2000	DTAP	Allergy test positive	3.5252
2000	DTAP	Allergy to animal	3.5252
2000	DTAP	Anaemia	1.4101
2000	DTAP	Anal discomfort	3.5252
2000	DTAP	Anaphylactic reaction	1.0576
2000	DTAP	Angiopathy	14.1008
2000	DTAP	Anorectal disorder	3.5252
2000	DTAP	Anorexia	1.3717
2000	DTAP	Antisocial behaviour	1.9584
2000	DTAP	Apathy	2.3501
2000	DTAP	Apnoea	2.4209
2000	DTAP	Application site oedema	3.5252
2000	DTAP	Apraxia	3.5252
2000	DTAP	Arthritis bacterial	7.0504
2000	DTAP	Ascites	1.7626
2000	DTAP	Asphyxia	2.1694
2000	DTAP	Aspiration	1.4101
2000	DTAP	Atelectasis	1.5668
2000	DTAP	Audiogram normal	1.7626
2000	DTAP	Autism	1.1399
2000	DTAP	Autism spectrum disorder	1.0072
2000	DTAP	Bacterial infection	1.287
2000	DTAP	Biopsy muscle abnormal	1.7626
2000	DTAP	Blood calcium decreased	1.7626
2000	DTAP	Blood calcium increased	1.5668
2000	DTAP	Blood creatine phosphokinase increased	1.0576
2000	DTAP	Blood gases abnormal	1.0072
2000	DTAP	Blood lead normal	2.0144
2000	DTAP	Blood potassium increased	4.7003
2000	DTAP	Blood urea increased	1.1751
2000	DTAP	Blood urea normal	1.7626
2000	DTAP	Blood urine	1.7626
2000	DTAP	Blood urine present	3.5252
2000	DTAP	Bone scan abnormal	1.4101
2000	DTAP	Bradycardia	1.1372
2000	DTAP	Brain injury	1.7626
2000	DTAP	Brain oedema	1.2819
2000	DTAP	Brain stem syndrome	1.7626
2000	DTAP	Breath holding	3.0846
2000	DTAP	Breath sounds abnormal	2.1151
2000	DTAP	Bronchiolitis	3.1335
2000	DTAP	Bruxism	2.3501
2000	DTAP	Cachexia	1.1751
2000	DTAP	Candidiasis	3.5252
2000	DTAP	Cardiac arrest	2.5975
2000	DTAP	Cardiac failure	1.5668
2000	DTAP	Cardio-respiratory arrest	1.322
2000	DTAP	Cardiomegaly	1.7626
2000	DTAP	Cataract	1.7626
2000	DTAP	Cellulitis	1.7188
2000	DTAP	Cerebellar ataxia	1.1751
2000	DTAP	Cerebral haemorrhage	2.3501
2000	DTAP	Cerebrovascular disorder	1.0072
2000	DTAP	Chest X-ray abnormal	1.1751
2000	DTAP	Child maltreatment syndrome	1.4101
2000	DTAP	Childhood disintegrative disorder	1.0072
2000	DTAP	Choking	1.5244
2000	DTAP	Colitis	2.0144
2000	DTAP	Coma	2.1989
2000	DTAP	Complex partial seizures	1.7626
2000	DTAP	Congenital arterial malformation	3.5252
2000	DTAP	Conjunctival discolouration	2.3501
2000	DTAP	Contusion	1.0798
2000	DTAP	Convulsion	1.6421
2000	DTAP	Croup infectious	1.7626
2000	DTAP	Crying	2.5346
2000	DTAP	CSF test	2.3501
2000	DTAP	Culture urine	1.4101
2000	DTAP	Cyanosis	2.0302
2000	DTAP	Cystitis	2.3501
2000	DTAP	Decreased activity	1.7626
2000	DTAP	Decreased appetite	1.5747
2000	DTAP	Dehydration	1.1751
2000	DTAP	Depersonalisation	1.0072
2000	DTAP	Depressed level of consciousness	1.4914
2000	DTAP	Dermatitis diaper	3.5252
2000	DTAP	Dermatitis exfoliative	1.7626
2000	DTAP	Diarrhoea	1.0981
2000	DTAP	Diarrhoea haemorrhagic	1.4101
2000	DTAP	Disseminated intravascular coagulation	2.3501
2000	DTAP	Drooling	1.5108
2000	DTAP	Drug level decreased	3.5252
2000	DTAP	Drug toxicity	1.4101
2000	DTAP	Drug withdrawal syndrome	1.0072
2000	DTAP	Dry skin	1.0576
2000	DTAP	Dyskinesia	1.4528
2000	DTAP	Dyspepsia	1.0072
2000	DTAP	Dysphonia	1.0576
2000	DTAP	Ear pain	1.0072
2000	DTAP	Ecchymosis	1.4895
2000	DTAP	Echolalia	2.3501
2000	DTAP	Eczema	1.6501
2000	DTAP	Electrocardiogram abnormal	1.0072
2000	DTAP	Electroencephalogram abnormal	1.7266
2000	DTAP	Electrolyte imbalance	1.7626
2000	DTAP	Emotional distress	1.0072
2000	DTAP	Encephalopathy	1.4389
2000	DTAP	Endotracheal intubation	1.7626
2000	DTAP	Enteritis	1.7626
2000	DTAP	Epilepsy	1.7626
2000	DTAP	Eructation	2.8202
2000	DTAP	Erythema	1.0765
2000	DTAP	Erythema multiforme	1.2966
2000	DTAP	Euphoric mood	3.5252
2000	DTAP	Exophthalmos	3.5252
2000	DTAP	Eye discharge	1.0847
2000	DTAP	Eye inflammation	1.0072
2000	DTAP	Eye movement disorder	1.7626
2000	DTAP	Eye oedema	1.3117
2000	DTAP	Eyelid ptosis	1.1751
2000	DTAP	Face oedema	1.039
2000	DTAP	Faeces discoloured	1.1751
2000	DTAP	Faeces pale	1.1751
2000	DTAP	Fall	1.0255
2000	DTAP	Febrile convulsion	1.4101
2000	DTAP	Feeling hot	1.8461
2000	DTAP	Flatulence	1.4101
2000	DTAP	Fontanelle bulging	2.1694
2000	DTAP	Food allergy	3.5252
2000	DTAP	Fracture	2.8202
2000	DTAP	Gait disturbance	1.5947
2000	DTAP	Gallop rhythm present	1.7626
2000	DTAP	Gastritis	1.627
2000	DTAP	Gastroenteritis	1.4587
2000	DTAP	Gastrooesophageal reflux disease	1.4587
2000	DTAP	Gaze palsy	2.0144
2000	DTAP	Generalised oedema	1.7626
2000	DTAP	Glasgow coma scale	1.7626
2000	DTAP	Glossitis	1.0072
2000	DTAP	Glucose urine present	1.7626
2000	DTAP	Grand mal convulsion	1.9228
2000	DTAP	Granulocytosis	2.3501
2000	DTAP	Grunting	1.7626
2000	DTAP	Haemangioma	1.7626
2000	DTAP	Haematochezia	1.6787
2000	DTAP	Haematoma	4.2302
2000	DTAP	Haematuria	1.0072
2000	DTAP	Haemolytic anaemia	1.7626
2000	DTAP	Haemoptysis	1.7626
2000	DTAP	Haemorrhage intracranial	2.3501
2000	DTAP	Head banging	3.5252
2000	DTAP	Hearing impaired	1.627
2000	DTAP	Hemiplegia	1.5668
2000	DTAP	Herpes simplex serology negative	3.5252
2000	DTAP	Herpes simplex serology positive	2.3501
2000	DTAP	High-pitched crying	3.3178
2000	DTAP	Hyperacusis	2.3501
2000	DTAP	Hyperkalaemia	2.3501
2000	DTAP	Hyperplasia	1.1751
2000	DTAP	Hyperpyrexia	3.5252
2000	DTAP	Hypersensitivity	1.1297
2000	DTAP	Hypertonia	1.0847
2000	DTAP	Hyperventilation	1.5423
2000	DTAP	Hypocalcaemia	1.1751
2000	DTAP	Hypochromic anaemia	2.3501
2000	DTAP	Hypoglycaemia	1.1751
2000	DTAP	Hypotonia	1.9228
2000	DTAP	Hypoventilation	1.2037
2000	DTAP	Hypoxia	1.4269
2000	DTAP	IIIrd nerve paresis	2.3501
2000	DTAP	Ileus	1.1751
2000	DTAP	Ileus paralytic	7.0504
2000	DTAP	Infantile spasms	2.3501
2000	DTAP	Injection site abscess	1.3646
2000	DTAP	Injection site atrophy	1.0072
2000	DTAP	Injection site discolouration	2.6439
2000	DTAP	Injection site erythema	1.6965
2000	DTAP	Injection site haemorrhage	1.6216
2000	DTAP	Injection site hypersensitivity	1.8503
2000	DTAP	Injection site induration	1.5472
2000	DTAP	Injection site infection	1.4101
2000	DTAP	Injection site inflammation	1.4609
2000	DTAP	Injection site mass	1.8702
2000	DTAP	Injection site necrosis	7.0504
2000	DTAP	Injection site nodule	1.1477
2000	DTAP	Injection site oedema	2.0067
2000	DTAP	Injection site phlebitis	3.5252
2000	DTAP	Injection site reaction	1.2897
2000	DTAP	Injection site swelling	1.3481
2000	DTAP	Injection site urticaria	1.5276
2000	DTAP	Injection site vesicles	1.3849
2000	DTAP	Injection site warmth	1.6565
2000	DTAP	Insomnia	1.134
2000	DTAP	Intestinal obstruction	1.7626
2000	DTAP	Intussusception	2.3501
2000	DTAP	Irritability	2.0202
2000	DTAP	Ketosis	3.5252
2000	DTAP	Laboratory test	1.2819
2000	DTAP	Laboratory test normal	2.0144
2000	DTAP	Lacrimal disorder	1.7626
2000	DTAP	Lethargy	1.6777
2000	DTAP	Leukocytosis	1.5511
2000	DTAP	Listless	2.3501
2000	DTAP	Livedo reticularis	1.0072
2000	DTAP	Lobar pneumonia	2.3501
2000	DTAP	Lymphocytosis	1.4101
2000	DTAP	Lymphopenia	2.3501
2000	DTAP	Mastoiditis	1.7626
2000	DTAP	Mechanical ventilation	1.7626
2000	DTAP	Meningitis	1.2001
2000	DTAP	Mental impairment	1.322
2000	DTAP	Mental status changes	1.7626
2000	DTAP	Metabolic disorder	1.7626
2000	DTAP	Metal poisoning	2.3501
2000	DTAP	Microcephaly	1.1751
2000	DTAP	Middle ear effusion	1.7626
2000	DTAP	Milk allergy	3.5252
2000	DTAP	Miosis	3.5252
2000	DTAP	Mitochondrial DNA mutation	1.7626
2000	DTAP	Mucous stools	3.5252
2000	DTAP	Multiple congenital abnormalities	3.5252
2000	DTAP	Muscle rigidity	1.1751
2000	DTAP	Muscle spasticity	1.0072
2000	DTAP	Muscle twitching	1.1892
2000	DTAP	Myoclonus	2.0737
2000	DTAP	Nasal congestion	1.2037
2000	DTAP	Neonatal apnoeic attack	2.3501
2000	DTAP	Neonatal respiratory distress syndrome	2.3501
2000	DTAP	Neoplasm	1.7626
2000	DTAP	Neurodevelopmental disorder	2.0609
2000	DTAP	Neurological examination	2.3501
2000	DTAP	Neurological examination normal	3.5252
2000	DTAP	Nightmare	1.7626
2000	DTAP	Nuclear magnetic resonance imaging normal	1.1751
2000	DTAP	Nystagmus	1.4101
2000	DTAP	Obsessive-compulsive disorder	7.0504
2000	DTAP	Oedema	1.1299
2000	DTAP	Oedema peripheral	1.1376
2000	DTAP	Oesophagitis	2.3501
2000	DTAP	Oliguria	2.8202
2000	DTAP	Opisthotonus	2.2033
2000	DTAP	Oral intake reduced	1.9994
2000	DTAP	Oral mucosal blistering	2.3501
2000	DTAP	Orchitis	1.2819
2000	DTAP	Osteomyelitis	1.4101
2000	DTAP	Otitis media	1.3056
2000	DTAP	Oxygen supplementation	1.4101
2000	DTAP	Pallor	1.4548
2000	DTAP	Paralysis flaccid	1.4101
2000	DTAP	Parotid gland enlargement	1.322
2000	DTAP	Peripheral vascular disorder	1.7626
2000	DTAP	Personality disorder	1.627
2000	DTAP	Petechiae	1.1751
2000	DTAP	Petit mal epilepsy	1.5668
2000	DTAP	Pica	2.0144
2000	DTAP	Platelet count decreased	1.0682
2000	DTAP	Platelet count increased	2.1151
2000	DTAP	Pleural effusion	1.0072
2000	DTAP	Pneumonia	1.0268
2000	DTAP	Pneumonia aspiration	2.0144
2000	DTAP	Pneumonitis	2.1151
2000	DTAP	Poor weight gain neonatal	1.7626
2000	DTAP	Postictal state	2.1151
2000	DTAP	Posturing	1.2819
2000	DTAP	Premature labour	2.1151
2000	DTAP	Proteinuria	1.4101
2000	DTAP	Prothrombin time prolonged	2.3501
2000	DTAP	Psychomotor skills impaired	2.3501
2000	DTAP	Pulmonary congestion	2.2561
2000	DTAP	Pulmonary haemorrhage	3.5252
2000	DTAP	Pulmonary oedema	2.2955
2000	DTAP	Pulse absent	2.8202
2000	DTAP	Pupil fixed	1.7626
2000	DTAP	Pupils unequal	1.7626
2000	DTAP	Purpura	1.259
2000	DTAP	Pyrexia	1.1813
2000	DTAP	Quadriplegia	1.4101
2000	DTAP	Rash maculo-papular	1.1121
2000	DTAP	Red blood cell abnormality	2.0144
2000	DTAP	Red blood cell sedimentation rate decreased	7.0504
2000	DTAP	Regressive behaviour	1.1751
2000	DTAP	Renal disorder	1.9228
2000	DTAP	Respiratory arrest	1.4389
2000	DTAP	Respiratory disorder	1.4101
2000	DTAP	Respiratory rate decreased	1.0072
2000	DTAP	Respiratory rate increased	2.0144
2000	DTAP	Respiratory tract congestion	1.0072
2000	DTAP	Restlessness	1.3339
2000	DTAP	Retinal haemorrhage	2.1151
2000	DTAP	Rhinitis allergic	1.4101
2000	DTAP	Roseola	1.627
2000	DTAP	Salivary hypersecretion	2.4676
2000	DTAP	Scan brain	1.0072
2000	DTAP	Screaming	2.6647
2000	DTAP	Scrotal oedema	2.1694
2000	DTAP	Seborrhoeic dermatitis	3.5252
2000	DTAP	Shock	1.1281
2000	DTAP	Sialoadenitis	1.7626
2000	DTAP	Sinus tachycardia	1.4101
2000	DTAP	Skin atrophy	3.0216
2000	DTAP	Skin discolouration	1.2628
2000	DTAP	Skin irritation	2.0144
2000	DTAP	Skin nodule	1.1251
2000	DTAP	Skin papilloma	2.3501
2000	DTAP	Skin reaction	3.5252
2000	DTAP	Sleep disorder	1.2068
2000	DTAP	Small for dates baby	2.3501
2000	DTAP	Somnolence	1.6957
2000	DTAP	Speech disorder	1.3103
2000	DTAP	Speech disorder developmental	1.2819
2000	DTAP	Spine malformation	3.5252
2000	DTAP	Splenomegaly	2.0144
2000	DTAP	Staring	1.7079
2000	DTAP	Status epilepticus	1.4101
2000	DTAP	Stereotypy	1.0072
2000	DTAP	Stomatitis	1.7626
2000	DTAP	Strabismus	1.9228
2000	DTAP	Stridor	1.1751
2000	DTAP	Stupor	2.518
2000	DTAP	Subarachnoid haemorrhage	2.3501
2000	DTAP	Subdural haematoma	2.6439
2000	DTAP	Sudden infant death syndrome	2.5537
2000	DTAP	Suffocation feeling	3.5252
2000	DTAP	Swelling	1.3376
2000	DTAP	Synovitis	1.1751
2000	DTAP	Tachypnoea	2.3501
2000	DTAP	Tardive dyskinesia	3.5252
2000	DTAP	Tenderness	1.2534
2000	DTAP	Tension	1.0072
2000	DTAP	Thrombocythaemia	2.3501
2000	DTAP	Thrombocytopenia	1.4362
2000	DTAP	Thrombocytopenic purpura	1.3371
2000	DTAP	Thrombosis	1.0072
2000	DTAP	Tic	2.3501
2000	DTAP	Tongue discolouration	2.3501
2000	DTAP	Tonic clonic movements	1.4101
2000	DTAP	Tonic convulsion	1.7626
2000	DTAP	Torticollis	2.4884
2000	DTAP	Tracheobronchitis	3.5252
2000	DTAP	Tremor	1.0576
2000	DTAP	Tympanometry normal	2.3501
2000	DTAP	Underweight	3.5252
2000	DTAP	Unevaluable event	1.1867
2000	DTAP	Unresponsive to stimuli	1.627
2000	DTAP	Upper respiratory tract infection	1.0847
2000	DTAP	Urinary retention	7.0504
2000	DTAP	Urine abnormality	7.0504
2000	DTAP	Urine output decreased	3.5252
2000	DTAP	Urticaria	1.0933
2000	DTAP	Vaccine positive rechallenge	1.3794
2000	DTAP	Vasodilatation	2.0008
2000	DTAP	Vasodilation procedure	1.7952
2000	DTAP	Viral test negative	3.5252
2000	DTAP	Vitiligo	3.5252
2000	DTAP	Vomiting	1.1328
2000	DTAP	Vomiting neonatal	2.3501
2000	DTAP	Vomiting projectile	2.0144
2000	DTAP	Wheezing	1.0263
2000	DTAP	White blood cell count decreased	1.7626
2000	DTAP	White blood cell disorder	1.1751
2000	DTAP	Wrong drug administered	2.3501
2000	DTAP	Yellow skin	3.5252
2000	DTAPH	Autism	29.9452
2000	DTAPH	Blister	6.1699
2000	DTAPH	Cellulitis	3.4664
2000	DTAPH	Colitis ulcerative	953.257
2000	DTAPH	Convulsion	4.3232
2000	DTAPH	Crying	3.5569
2000	DTAPH	Depersonalisation	272.359
2000	DTAPH	Dermatitis bullous	8.1128
2000	DTAPH	Drug ineffective	3.3744
2000	DTAPH	Erythema	1.6738
2000	DTAPH	Feeling hot	3.7753
2000	DTAPH	Gastrointestinal disorder	38.1303
2000	DTAPH	Infection	5.7715
2000	DTAPH	Injection site haemorrhage	15.6272
2000	DTAPH	Injection site mass	1.7702
2000	DTAPH	Injection site reaction	3.2814
2000	DTAPH	Insomnia	11.5546
2000	DTAPH	Oedema peripheral	3.4918
2000	DTAPH	Pruritus	1.2198
2000	DTAPH	Pyrexia	1.576
2000	DTAPH	Rash	1.5614
2000	DTAPH	Rash vesicular	5.5909
2000	DTAPH	Skin lesion	35.3058
2000	DTAPH	Social avoidant behaviour	100.343
2000	DTAPH	Staring	9.5805
2000	DTAPH	Tremor	5.9393
2000	DTAPH	Viral infection	3.2534
2000	DTAPHEPBIP	Skin lesion	653.481
2000	DTAPHEPBIP	Varicella post vaccine	641.6
2000	DTAPIPVHIB	Eczema	619.088
2000	DTAPIPVHIB	Rash	14.4445
2000	DTOX	Diarrhoea	5.3103
2000	DTOX	Dry skin	123.343
2000	DTOX	Emotional distress	387.648
2000	DTOX	Fatigue	4.7192
2000	DTOX	Feeling hot	5.3733
2000	DTOX	Gait disturbance	26.6033
2000	DTOX	Hypersensitivity	6.9578
2000	DTOX	Infection	5.4708
2000	DTOX	Injection site erythema	1.6586
2000	DTOX	Injection site oedema	1.3487
2000	DTOX	Injection site pain	2.7989
2000	DTOX	Injection site rash	16.7502
2000	DTOX	Injection site swelling	3.9298
2000	DTOX	Irritability	3.0558
2000	DTOX	Pruritus	1.7361
2000	DTOX	Rash	1.1107
2000	DTOX	Skin reaction	1356.77
2000	DTOX	Swelling	9.0451
2000	DTOX	Varicella	20.1003
2000	DTOX	Varicella post vaccine	49.3371
2000	DTOX	Viral infection	4.6306
2000	DTP	Abasia	11.3896
2000	DTP	Abdominal discomfort	25.8855
2000	DTP	Abdominal pain	1.4381
2000	DTP	Abnormal behaviour	7.8369
2000	DTP	Abscess	7.1185
2000	DTP	Agitation	1.4728
2000	DTP	Alopecia	7.6957
2000	DTP	Angioneurotic oedema	6.0583
2000	DTP	Aphasia	8.1355
2000	DTP	Asthma	3.5593
2000	DTP	Autism	2.9661
2000	DTP	Back pain	2.9355
2000	DTP	Bacterial infection	1.9239
2000	DTP	Blindness	27.1182
2000	DTP	Cellulitis	1.0373
2000	DTP	Child maltreatment syndrome	35.5926
2000	DTP	Chills	2.4441
2000	DTP	Coma	2.1653
2000	DTP	Constipation	6.4714
2000	DTP	Contusion	2.2421
2000	DTP	Coordination abnormal	4.1874
2000	DTP	Crying	1.0645
2000	DTP	Deafness	56.9482
2000	DTP	Decreased appetite	2.3828
2000	DTP	Delirium	35.5926
2000	DTP	Depressed level of consciousness	4.5926
2000	DTP	Diarrhoea	2.8081
2000	DTP	Diarrhoea haemorrhagic	25.8855
2000	DTP	Disturbance in attention	8.3747
2000	DTP	Drug ineffective	1.5173
2000	DTP	Drug toxicity	29.9727
2000	DTP	Dyskinesia	1.4381
2000	DTP	Dysphonia	4.1874
2000	DTP	Encephalitis	9.1852
2000	DTP	Encephalopathy	9.9909
2000	DTP	Erythema	1.5066
2000	DTP	Erythema multiforme	2.7916
2000	DTP	Eye movement disorder	1.5066
2000	DTP	Febrile convulsion	1.0827
2000	DTP	Gait disturbance	2.7916
2000	DTP	Headache	1.1926
2000	DTP	Hernia	47.4568
2000	DTP	Hyperacusis	94.9136
2000	DTP	Hyperplasia	47.4568
2000	DTP	Hypotonia	1.0206
2000	DTP	Infection	2.3103
2000	DTP	Influenza like illness	1.3182
2000	DTP	Injection site hypersensitivity	1.2815
2000	DTP	Injection site induration	1.7577
2000	DTP	Injection site oedema	1.1361
2000	DTP	Injection site swelling	1.4485
2000	DTP	Injection site vesicles	4.3143
2000	DTP	Intestinal ulcer	284.741
2000	DTP	Joint stiffness	2.7645
2000	DTP	Lactose intolerance	94.9136
2000	DTP	Mental retardation severity unspecified	35.5926
2000	DTP	Microcephaly	47.4568
2000	DTP	Myoclonus	13.5591
2000	DTP	Neck pain	1.7577
2000	DTP	Nervous system disorder	15.3087
2000	DTP	Nervousness	11.8642
2000	DTP	Neurodevelopmental disorder	3.4306
2000	DTP	Oedema	1.5819
2000	DTP	Oedema peripheral	1.0449
2000	DTP	Otitis media	4.5197
2000	DTP	Petechiae	3.4306
2000	DTP	Photophobia	9.8187
2000	DTP	Pityriasis rosea	71.1852
2000	DTP	Pneumonia	2.4337
2000	DTP	Pyrexia	1.0622
2000	DTP	Rash	1.405
2000	DTP	Rash macular	3.4169
2000	DTP	Rash morbilliform	9.4914
2000	DTP	Respiratory arrest	4.9093
2000	DTP	Respiratory distress	7.9095
2000	DTP	Respiratory failure	11.8642
2000	DTP	Respiratory tract infection	21.9031
2000	DTP	Rhinorrhoea	1.7686
2000	DTP	Screaming	1.6364
2000	DTP	Sepsis	5.811
2000	DTP	Skin discolouration	1.8136
2000	DTP	Skin disorder	8.3747
2000	DTP	Sleep disorder	2.2073
2000	DTP	Social avoidant behaviour	14.9864
2000	DTP	Speech disorder	6.5208
2000	DTP	Syncope	1.2273
2000	DTP	Tongue oedema	12.1166
2000	DTP	Upper respiratory tract infection	5.5289
2000	DTP	Urinary tract disorder	142.37
2000	DTP	Urticaria	1.175
2000	DTP	Uveitis	142.37
2000	DTP	Vasodilation procedure	1.0546
2000	DTP	Viral infection	1.9536
2000	DTP	Visual disturbance	5.3725
2000	DTP	Wheezing	1.5819
2000	DTPHIB	Abnormal behaviour	12.4584
2000	DTPHIB	Apnoea	6.2292
2000	DTPHIB	Attention deficit/hyperactivity disorder	153.654
2000	DTPHIB	Autism	7.1652
2000	DTPHIB	Autism spectrum disorder	44.6091
2000	DTPHIB	Chromosome analysis normal	691.441
2000	DTPHIB	Communication disorder	125.717
2000	DTPHIB	Convulsion	3.1358
2000	DTPHIB	Cough	3.4921
2000	DTPHIB	Crying	2.58
2000	DTPHIB	Diarrhoea	2.7062
2000	DTPHIB	Difficulty in walking	9.5371
2000	DTPHIB	DNA test for fragile X	115.24
2000	DTPHIB	Eye movement disorder	7.3168
2000	DTPHIB	Fat atrophy	691.441
2000	DTPHIB	Hearing impaired	44.6091
2000	DTPHIB	Infection	1.3926
2000	DTPHIB	Injection site erythema	1.2683
2000	DTPHIB	Injection site hypersensitivity	1.2403
2000	DTPHIB	Injection site mass	2.5704
2000	DTPHIB	Injection site rash	8.5363
2000	DTPHIB	Injection site reaction	4.7686
2000	DTPHIB	Injection site warmth	1.3233
2000	DTPHIB	Irritability	4.6824
2000	DTPHIB	Lethargy	3.3729
2000	DTPHIB	Macrocephaly	691.441
2000	DTPHIB	Maternal condition affecting foetus	691.441
2000	DTPHIB	Mixed receptive-expressive language disorder	153.654
2000	DTPHIB	Muscle atrophy	86.4301
2000	DTPHIB	Nasal congestion	9.6705
2000	DTPHIB	Oedema	3.8307
2000	DTPHIB	Pyrexia	1.4292
2000	DTPHIB	Rash vesicular	4.0554
2000	DTPHIB	Screaming	5.2883
2000	DTPHIB	Thirst	106.376
2000	DTPIPV	Ecchymosis	118.607
2000	DTPIPV	Erythema	8.8512
2000	DTPIPV	Face oedema	46.4589
2000	DTPIPV	Listless	170.874
2000	DTPIPV	Pyrexia	2.0821
2000	DTPIPV	Rash macular	40.0062
2000	DTPIPV	Vomiting	9.769
2000	DTPPHIB	Herpes zoster	345.966
2000	FLU	Abasia	1.8592
2000	FLU	Abdominal discomfort	7.1268
2000	FLU	Abdominal distension	1.1878
2000	FLU	Abdominal pain	1.0786
2000	FLU	Abdominal pain upper	2.7656
2000	FLU	Abortion spontaneous	1.7817
2000	FLU	Acne	1.5837
2000	FLU	Adverse drug reaction	2.8507
2000	FLU	Ageusia	7.1268
2000	FLU	Alopecia	1.2217
2000	FLU	Amblyopia	3.5634
2000	FLU	Amnesia	1.1179
2000	FLU	Aneurysm	14.2535
2000	FLU	Anger	1.4254
2000	FLU	Antinuclear antibody positive	1.1878
2000	FLU	Anxiety	2.4204
2000	FLU	Arrhythmia	1.7817
2000	FLU	Arthritis	1.1223
2000	FLU	Asthenia	2.99
2000	FLU	Asthma	1.562
2000	FLU	Atrial fibrillation	8.9084
2000	FLU	Aura	7.1268
2000	FLU	Back pain	1.8022
2000	FLU	Balance disorder	2.5656
2000	FLU	Biopsy skin abnormal	7.1268
2000	FLU	Blindness	1.3575
2000	FLU	Blood creatine phosphokinase increased	3.9593
2000	FLU	Blood creatinine increased	1.5837
2000	FLU	Blood disorder	2.5915
2000	FLU	Blood glucose increased	2.4789
2000	FLU	Blood lactate dehydrogenase increased	4.7512
2000	FLU	Blood pressure decreased	1.5837
2000	FLU	Blood pressure increased	2.299
2000	FLU	Blood sodium decreased	14.2535
2000	FLU	Blood urea increased	5.7014
2000	FLU	Body temperature decreased	2.3756
2000	FLU	Bone disorder	1.5004
2000	FLU	Bone pain	2.0362
2000	FLU	Brain oedema	1.1878
2000	FLU	Breast pain	7.1268
2000	FLU	Bronchitis	1.4254
2000	FLU	Bronchospasm	2.8507
2000	FLU	Burning sensation	2.8507
2000	FLU	Bursitis	1.9005
2000	FLU	Cachexia	10.6901
2000	FLU	Cardiac disorder	2.2506
2000	FLU	Cardiac failure congestive	14.2535
2000	FLU	Cardiac valve disease	4.7512
2000	FLU	Cardiomyopathy	3.5634
2000	FLU	Cardiovascular disorder	5.7014
2000	FLU	Cartilage development disorder	14.2535
2000	FLU	Cerebral haemorrhage	1.2958
2000	FLU	Cerebrovascular disorder	14.2535
2000	FLU	Chest discomfort	5.208
2000	FLU	Chest pain	3.5339
2000	FLU	Chest X-ray abnormal	2.3756
2000	FLU	Chills	3.2835
2000	FLU	Cholelithiasis	14.2535
2000	FLU	Clumsiness	14.2535
2000	FLU	Cold sweat	1.3447
2000	FLU	Colitis	4.0724
2000	FLU	Confusional state	5.2513
2000	FLU	Connective tissue disorder	3.5634
2000	FLU	Constipation	1.0181
2000	FLU	Contusion	1.6113
2000	FLU	Coordination abnormal	1.6093
2000	FLU	Coronary artery disease	28.507
2000	FLU	Cough	2.3896
2000	FLU	CSF test abnormal	1.7817
2000	FLU	Delirium	2.8507
2000	FLU	Demyelination	1.2394
2000	FLU	Depression	2.8507
2000	FLU	Dermatitis atopic	4.7512
2000	FLU	Dermatitis contact	2.8507
2000	FLU	Dermatomyositis	14.2535
2000	FLU	Difficulty in walking	1.6321
2000	FLU	Diplopia	5.1831
2000	FLU	Discomfort	1.7817
2000	FLU	Disorientation	1.9262
2000	FLU	Dissociation	14.2535
2000	FLU	Dizziness	2.6018
2000	FLU	Dry mouth	17.8169
2000	FLU	Dry throat	2.5915
2000	FLU	Dysarthria	5.7014
2000	FLU	Dysgeusia	8.5521
2000	FLU	Dyspepsia	2.0362
2000	FLU	Dysphagia	3.2893
2000	FLU	Dysphonia	2.138
2000	FLU	Dyspnoea	2.2506
2000	FLU	Ear discomfort	7.1268
2000	FLU	Ear disorder	1.3794
2000	FLU	Eczema	1.0558
2000	FLU	Electrolyte imbalance	3.5634
2000	FLU	Emotional disorder	4.7512
2000	FLU	Emotional distress	2.0362
2000	FLU	Emphysema	7.1268
2000	FLU	Enzyme abnormality	3.5634
2000	FLU	Exfoliative rash	14.2535
2000	FLU	Eye discharge	2.1928
2000	FLU	Eye disorder	2.8952
2000	FLU	Eye haemorrhage	2.8507
2000	FLU	Eye irritation	2.5915
2000	FLU	Eye pain	2.9238
2000	FLU	Eyelid ptosis	5.7014
2000	FLU	Facial palsy	6.2883
2000	FLU	Faecal incontinence	14.2535
2000	FLU	Feeling abnormal	5.7905
2000	FLU	Feeling cold	1.629
2000	FLU	Feeling jittery	1.1878
2000	FLU	Fibromyalgia	1.5837
2000	FLU	Flushing	2.4706
2000	FLU	Fungal infection	1.5837
2000	FLU	Furuncle	5.7014
2000	FLU	Gastrointestinal pain	14.2535
2000	FLU	Gingival bleeding	4.7512
2000	FLU	Glomerulonephritis	7.1268
2000	FLU	Glucose urine present	3.5634
2000	FLU	Gout	14.2535
2000	FLU	Grand mal convulsion	1.0964
2000	FLU	Groin pain	1.4254
2000	FLU	Guillain-Barre syndrome	11.0861
2000	FLU	Haematemesis	14.2535
2000	FLU	Hallucination	1.4254
2000	FLU	Headache	1.5856
2000	FLU	Heart rate increased	3.778
2000	FLU	Heart rate irregular	1.0181
2000	FLU	Heat exhaustion	3.5634
2000	FLU	Hemiparesis	9.0704
2000	FLU	Hemiplegia	3.1674
2000	FLU	Hepatic enzyme abnormal	1.1878
2000	FLU	Hernia	2.3756
2000	FLU	Herpes simplex	14.2535
2000	FLU	Histrionic personality disorder	3.5634
2000	FLU	Hot flush	3.9593
2000	FLU	Hyperaesthesia	4.0724
2000	FLU	Hypercapnia	14.2535
2000	FLU	Hyperglycaemia	3.5634
2000	FLU	Hyperhidrosis	1.8371
2000	FLU	Hyperkalaemia	4.7512
2000	FLU	Hypersensitivity	1.3575
2000	FLU	Hypertension	5.784
2000	FLU	Hyperthyroidism	7.1268
2000	FLU	Hyperventilation	1.629
2000	FLU	Hypoacusis	1.7817
2000	FLU	Hypoaesthesia	2.7282
2000	FLU	Hypoaesthesia oral	19.9549
2000	FLU	Hypokalaemia	2.8507
2000	FLU	Hypokinesia	2.3756
2000	FLU	Hyponatraemia	7.1268
2000	FLU	Hypotension	1.4694
2000	FLU	Hypothermia	4.0724
2000	FLU	Hypovolaemia	4.7512
2000	FLU	Hypoxia	1.0614
2000	FLU	Ileus	2.3756
2000	FLU	Immediate post-injection reaction	3.5634
2000	FLU	Immune system disorder	1.0558
2000	FLU	Immunoglobulins increased	3.5634
2000	FLU	Influenza	4.3552
2000	FLU	Influenza like illness	1.3678
2000	FLU	Injection site erythema	1.0468
2000	FLU	Injection site haemorrhage	1.1253
2000	FLU	Injection site induration	1.3045
2000	FLU	Injection site infection	2.8507
2000	FLU	Injection site necrosis	14.2535
2000	FLU	Injection site nodule	1.5837
2000	FLU	Injection site pain	2.1169
2000	FLU	Injection site reaction	1.428
2000	FLU	Injection site swelling	1.504
2000	FLU	Injection site warmth	1.4735
2000	FLU	Joint effusion	2.5915
2000	FLU	Joint range of motion decreased	1.1878
2000	FLU	Ketoacidosis	7.1268
2000	FLU	Kidney infection	3.5634
2000	FLU	Lacrimation increased	3.5634
2000	FLU	Laryngeal oedema	14.2535
2000	FLU	Laryngitis	2.8507
2000	FLU	Laryngospasm	5.7014
2000	FLU	Leukocytoclastic vasculitis	14.2535
2000	FLU	Leukocytosis	1.8477
2000	FLU	Libido decreased	7.1268
2000	FLU	Livedo reticularis	2.0362
2000	FLU	Lung disorder	8.5521
2000	FLU	Lymph node pain	5.7014
2000	FLU	Lymphocytosis	2.8507
2000	FLU	Lymphoedema	1.2394
2000	FLU	Malaise	1.9187
2000	FLU	Memory impairment	2.2506
2000	FLU	Menorrhagia	14.2535
2000	FLU	Menstruation irregular	3.5634
2000	FLU	Mitral valve incompetence	28.507
2000	FLU	Mouth ulceration	1.5837
2000	FLU	Movement disorder	2.8507
2000	FLU	Multiple sclerosis	2.3756
2000	FLU	Muscle disorder	7.1268
2000	FLU	Muscular weakness	2.5288
2000	FLU	Myalgia	2.1546
2000	FLU	Myelitis transverse	10.1811
2000	FLU	Myelopathy	14.2535
2000	FLU	Myocardial infarction	7.1268
2000	FLU	Myocarditis	14.2535
2000	FLU	Myositis	3.5634
2000	FLU	Nasal congestion	1.0637
2000	FLU	Nasopharyngitis	2.138
2000	FLU	Nausea	2.1395
2000	FLU	Neck pain	1.9935
2000	FLU	Necrosis	4.7512
2000	FLU	Nerve compression	28.507
2000	FLU	Nerve injury	3.2893
2000	FLU	Nervousness	1.2394
2000	FLU	Neuralgia	3.5634
2000	FLU	Neuritis	1.2958
2000	FLU	Neuropathy	2.138
2000	FLU	Neuropathy peripheral	2.5915
2000	FLU	Night sweats	1.0964
2000	FLU	Nystagmus	2.8507
2000	FLU	Obstructive airways disorder	14.2535
2000	FLU	Ocular hyperaemia	2.5153
2000	FLU	Oedema	1.0574
2000	FLU	Oliguria	2.3756
2000	FLU	Optic neuritis	2.3756
2000	FLU	Orthopnoea	28.507
2000	FLU	Orthostatic hypotension	1.5837
2000	FLU	Osteoporosis	14.2535
2000	FLU	Pain	1.9924
2000	FLU	Pain in jaw	1.6769
2000	FLU	Palpitations	1.5163
2000	FLU	Pancreatitis	7.1268
2000	FLU	Panic reaction	2.0362
2000	FLU	Paraesthesia	2.7797
2000	FLU	Paraesthesia oral	7.1268
2000	FLU	Parakeratosis	14.2535
2000	FLU	Paralysis	3.5634
2000	FLU	Paralysis flaccid	2.8507
2000	FLU	Parosmia	7.1268
2000	FLU	Pemphigoid	14.2535
2000	FLU	Pericardial effusion	14.2535
2000	FLU	Pericarditis	7.1268
2000	FLU	Periorbital oedema	1.4254
2000	FLU	Peripheral coldness	1.4254
2000	FLU	Peroneal nerve palsy	7.1268
2000	FLU	Pharyngeal oedema	3.7183
2000	FLU	Pharyngolaryngeal pain	3.3839
2000	FLU	Photophobia	1.0181
2000	FLU	Pityriasis rosea	3.5634
2000	FLU	Pleural effusion	8.5521
2000	FLU	Pleurisy	7.1268
2000	FLU	Pneumonia	1.0366
2000	FLU	Pollakiuria	1.5837
2000	FLU	Polyarthritis	1.5837
2000	FLU	Polymyalgia rheumatica	42.7605
2000	FLU	Polyneuropathy	1.4254
2000	FLU	Postnasal drip	7.1268
2000	FLU	Productive cough	28.507
2000	FLU	Pruritus	1.7612
2000	FLU	Pulmonary embolism	7.1268
2000	FLU	Pulmonary oedema	1.0757
2000	FLU	Radiculitis brachial	14.2535
2000	FLU	Rales	14.2535
2000	FLU	Red blood cell sedimentation rate increased	2.6574
2000	FLU	Renal failure	4.2761
2000	FLU	Renal failure acute	7.1268
2000	FLU	Renal pain	14.2535
2000	FLU	Respiratory disorder	1.7817
2000	FLU	Respiratory distress	3.932
2000	FLU	Respiratory failure	5.543
2000	FLU	Respiratory tract congestion	2.0362
2000	FLU	Restless legs syndrome	7.1268
2000	FLU	Restlessness	1.8274
2000	FLU	Retching	1.4254
2000	FLU	Rhabdomyolysis	14.2535
2000	FLU	Rheumatoid factor	2.8507
2000	FLU	Rhinorrhoea	1.3483
2000	FLU	Road traffic accident	4.7512
2000	FLU	Rotator cuff syndrome	4.7512
2000	FLU	Scar	2.5915
2000	FLU	Seasonal allergy	14.2535
2000	FLU	Sensation of heaviness	2.3756
2000	FLU	Sensory disturbance	1.7817
2000	FLU	Serum sickness	1.4254
2000	FLU	Shock	1.0558
2000	FLU	Shoulder pain	11.0861
2000	FLU	Similar reaction on previous exposure to drug	2.7411
2000	FLU	Sinus congestion	2.3756
2000	FLU	Sinus tachycardia	7.1268
2000	FLU	Skin atrophy	1.5837
2000	FLU	Skin burning sensation	2.4335
2000	FLU	Skin disorder	1.3363
2000	FLU	Skin exfoliation	1.4254
2000	FLU	Skin oedema	14.2535
2000	FLU	Skin striae	7.1268
2000	FLU	Skin test positive	14.2535
2000	FLU	Skin warm	7.1268
2000	FLU	Sneezing	2.715
2000	FLU	Stevens-Johnson syndrome	42.7605
2000	FLU	Stomach discomfort	4.5611
2000	FLU	Swelling face	1.1755
2000	FLU	Syncope vasovagal	4.7512
2000	FLU	Tachycardia	2.1776
2000	FLU	Tendon disorder	2.3756
2000	FLU	Tendonitis	2.8507
2000	FLU	Tetany	28.507
2000	FLU	Thirst	2.3756
2000	FLU	Throat tightness	4.0088
2000	FLU	Thrombosis	2.0362
2000	FLU	Thyroid disorder	3.5634
2000	FLU	Tinnitus	1.4254
2000	FLU	Tongue disorder	1.2958
2000	FLU	Tongue oedema	3.207
2000	FLU	Tremor	1.0453
2000	FLU	Type III immune complex mediated reaction	2.3756
2000	FLU	Urinary incontinence	3.8375
2000	FLU	Urinary retention	14.2535
2000	FLU	Urticaria	1.15
2000	FLU	Urticaria chronic	14.2535
2000	FLU	Vaccine positive rechallenge	1.1179
2000	FLU	Vaginal infection	14.2535
2000	FLU	Vasculitis	4.5352
2000	FLU	Vein disorder	7.1268
2000	FLU	Ventricular extrasystoles	7.1268
2000	FLU	Ventricular septal defect	14.2535
2000	FLU	Ventricular tachycardia	28.507
2000	FLU	Vertigo	4.1922
2000	FLU	Vision blurred	2.4887
2000	FLU	Visual acuity reduced	1.5837
2000	FLU	Visual disturbance	1.1403
2000	FLU	Visual field defect	14.2535
2000	FLU	Weight decreased	1.9889
2000	FLU	Weight increased	7.1268
2000	FLU	Wheezing	1.6717
2000	FLU	White blood cell count decreased	1.5837
2000	FLU	White blood cell count increased	1.0728
2000	FLUN(H1N1)	Asthenia	24.0037
2000	FLUN(H1N1)	Decreased appetite	42.0065
2000	FLUN(H1N1)	Fatigue	17.5332
2000	FLUN(H1N1)	Headache	10.5236
2000	FLUN(H1N1)	Pain	13.6054
2000	FLUN(H1N1)	Pyrexia	2.0821
2000	HBHEPB	Abasia	1.4137
2000	HBHEPB	Abnormal faeces	11.781
2000	HBHEPB	Abnormal sleep-related event	8.8357
2000	HBHEPB	Abscess	6.0588
2000	HBHEPB	Acidosis	5.8905
2000	HBHEPB	Acne	3.927
2000	HBHEPB	Activated partial thromboplastin time prolonged	17.6715
2000	HBHEPB	Aggression	1.1781
2000	HBHEPB	Agitation	3.2431
2000	HBHEPB	Alanine aminotransferase increased	1.4137
2000	HBHEPB	Alanine aminotransferase normal	17.6715
2000	HBHEPB	Allergy test positive	17.6715
2000	HBHEPB	Allergy to animal	17.6715
2000	HBHEPB	Anal discomfort	17.6715
2000	HBHEPB	Anaphylactic reaction	1.6065
2000	HBHEPB	Angioneurotic oedema	3.213
2000	HBHEPB	Anorectal disorder	17.6715
2000	HBHEPB	Anorexia	1.5628
2000	HBHEPB	Antisocial behaviour	1.6065
2000	HBHEPB	Apathy	3.213
2000	HBHEPB	Apnoea	4.8687
2000	HBHEPB	Aspartate aminotransferase increased	1.309
2000	HBHEPB	Asphyxia	4.7124
2000	HBHEPB	Atelectasis	3.5343
2000	HBHEPB	Autism	1.7194
2000	HBHEPB	Bacterial infection	1.2272
2000	HBHEPB	Blood calcium increased	3.5343
2000	HBHEPB	Blood creatine phosphokinase increased	3.366
2000	HBHEPB	Blood potassium increased	8.8357
2000	HBHEPB	Blood urea increased	5.8905
2000	HBHEPB	Blood urine	8.8357
2000	HBHEPB	Body temperature decreased	5.8905
2000	HBHEPB	Bradycardia	1.0098
2000	HBHEPB	Brain oedema	1.4137
2000	HBHEPB	Breath holding	1.6065
2000	HBHEPB	Cachexia	5.8905
2000	HBHEPB	Cardiac arrest	6.426
2000	HBHEPB	Cardiac disorder	1.683
2000	HBHEPB	Cardiac failure	3.5343
2000	HBHEPB	Cardio-respiratory arrest	1.9635
2000	HBHEPB	Cardiomegaly	8.8357
2000	HBHEPB	Cardiomyopathy	3.927
2000	HBHEPB	Cerebral haemorrhage	7.0686
2000	HBHEPB	Cerebral palsy	11.781
2000	HBHEPB	Choking	1.6439
2000	HBHEPB	Cold sweat	1.2622
2000	HBHEPB	Colitis	4.4179
2000	HBHEPB	Coma	3.0418
2000	HBHEPB	Communication disorder	3.213
2000	HBHEPB	Congenital arterial malformation	17.6715
2000	HBHEPB	Conjunctivitis	1.4137
2000	HBHEPB	Convulsion	2.2541
2000	HBHEPB	Crying	4.0329
2000	HBHEPB	Cyanosis	3.8209
2000	HBHEPB	Cystitis	11.781
2000	HBHEPB	Decreased appetite	2.0152
2000	HBHEPB	Dehydration	1.6515
2000	HBHEPB	Delirium	2.079
2000	HBHEPB	Depressed level of consciousness	2.3961
2000	HBHEPB	Developmental delay	2.2089
2000	HBHEPB	Diarrhoea	1.2878
2000	HBHEPB	Diarrhoea haemorrhagic	3.213
2000	HBHEPB	Disturbance in social behaviour	4.4179
2000	HBHEPB	Drooling	2.2089
2000	HBHEPB	Drug level decreased	17.6715
2000	HBHEPB	Dry skin	1.6065
2000	HBHEPB	Dyskinesia	2.268
2000	HBHEPB	Dysphonia	1.055
2000	HBHEPB	Ear disorder	1.6312
2000	HBHEPB	Electrocardiogram abnormal	5.049
2000	HBHEPB	Electroencephalogram abnormal	1.8281
2000	HBHEPB	Electroencephalogram normal	8.8357
2000	HBHEPB	Electrolyte imbalance	8.8357
2000	HBHEPB	Eosinophilia	7.0686
2000	HBHEPB	Eructation	5.8905
2000	HBHEPB	Erythema multiforme	2.5771
2000	HBHEPB	Eye disorder	1.4328
2000	HBHEPB	Eye movement disorder	2.5958
2000	HBHEPB	Eye swelling	1.4328
2000	HBHEPB	Faeces discoloured	5.8905
2000	HBHEPB	Faeces pale	5.8905
2000	HBHEPB	Febrile convulsion	1.3915
2000	HBHEPB	Feeling jittery	2.9452
2000	HBHEPB	Flushing	1.683
2000	HBHEPB	Fontanelle bulging	2.2089
2000	HBHEPB	Food allergy	17.6715
2000	HBHEPB	Gastritis	5.049
2000	HBHEPB	Gastroenteritis	1.0395
2000	HBHEPB	Gastrooesophageal reflux disease	1.0395
2000	HBHEPB	Gaze palsy	2.079
2000	HBHEPB	Generalised oedema	8.8357
2000	HBHEPB	Grand mal convulsion	1.309
2000	HBHEPB	Grunting	6.237
2000	HBHEPB	Haemangioma	8.8357
2000	HBHEPB	Haematochezia	4.6099
2000	HBHEPB	Haematoma	11.781
2000	HBHEPB	Haemoptysis	8.8357
2000	HBHEPB	Haemorrhage intracranial	5.049
2000	HBHEPB	Hearing impaired	1.1401
2000	HBHEPB	Hepatic enzyme abnormal	2.9452
2000	HBHEPB	High-pitched crying	1.4726
2000	HBHEPB	Hyperkalaemia	11.781
2000	HBHEPB	Hyperpyrexia	7.0686
2000	HBHEPB	Hypersensitivity	1.8052
2000	HBHEPB	Hypertonia	3.927
2000	HBHEPB	Hyperventilation	1.9104
2000	HBHEPB	Hypothermia	4.4179
2000	HBHEPB	Hypotonia	2.2845
2000	HBHEPB	Hypoventilation	1.5366
2000	HBHEPB	Hypoxia	3.0403
2000	HBHEPB	Ileus paralytic	35.3429
2000	HBHEPB	Infantile spasms	3.213
2000	HBHEPB	Injection site abscess	2.0196
2000	HBHEPB	Injection site haemorrhage	1.4976
2000	HBHEPB	Injection site infection	2.079
2000	HBHEPB	Injection site mass	1.9002
2000	HBHEPB	Injection site nodule	4.8195
2000	HBHEPB	Injection site urticaria	2.0489
2000	HBHEPB	Injection site vesicles	1.6567
2000	HBHEPB	Insomnia	2.026
2000	HBHEPB	Irritability	3.2091
2000	HBHEPB	Lethargy	2.1918
2000	HBHEPB	Leukocytosis	3.8556
2000	HBHEPB	Leukopenia	2.3562
2000	HBHEPB	Livedo reticularis	5.049
2000	HBHEPB	Liver function test abnormal	1.1401
2000	HBHEPB	Lobar pneumonia	11.781
2000	HBHEPB	Lymphadenitis	3.927
2000	HBHEPB	Malabsorption	11.781
2000	HBHEPB	Meningitis	2.772
2000	HBHEPB	Microcephaly	14.1372
2000	HBHEPB	Milk allergy	17.6715
2000	HBHEPB	Mixed receptive-expressive language disorder	3.927
2000	HBHEPB	Mouth ulceration	1.2187
2000	HBHEPB	Mucous stools	17.6715
2000	HBHEPB	Muscle rigidity	1.7671
2000	HBHEPB	Muscle spasticity	5.049
2000	HBHEPB	Myoclonus	3.5343
2000	HBHEPB	Nasal congestion	2.9231
2000	HBHEPB	Neoplasm	8.8357
2000	HBHEPB	Nervousness	1.4726
2000	HBHEPB	Neurodevelopmental disorder	2.7187
2000	HBHEPB	Neurological examination normal	17.6715
2000	HBHEPB	Neurological symptom	1.4726
2000	HBHEPB	Neuropathy peripheral	1.4137
2000	HBHEPB	Night sweats	1.309
2000	HBHEPB	Nuclear magnetic resonance imaging brain abnormal	1.9635
2000	HBHEPB	Nystagmus	3.213
2000	HBHEPB	Oliguria	5.8905
2000	HBHEPB	Oral intake reduced	4.131
2000	HBHEPB	Oral mucosal blistering	1.8602
2000	HBHEPB	Otitis media	1.8908
2000	HBHEPB	Overdose	8.8357
2000	HBHEPB	Pallor	1.6212
2000	HBHEPB	Peripheral vascular disorder	3.927
2000	HBHEPB	Personality disorder	2.3562
2000	HBHEPB	Phonological disorder	8.8357
2000	HBHEPB	Platelet count increased	2.9452
2000	HBHEPB	Pleural effusion	5.049
2000	HBHEPB	Pneumonia	1.2401
2000	HBHEPB	Pneumonia aspiration	4.4179
2000	HBHEPB	Pneumonitis	6.426
2000	HBHEPB	Postictal state	2.9452
2000	HBHEPB	Prothrombin time prolonged	11.781
2000	HBHEPB	Pruritus generalised	17.6715
2000	HBHEPB	Pulmonary congestion	2.897
2000	HBHEPB	Pulmonary haemorrhage	7.0686
2000	HBHEPB	Pulmonary oedema	4.158
2000	HBHEPB	Pyrexia	1.6739
2000	HBHEPB	Rash	1.1189
2000	HBHEPB	Rash erythematous	1.0319
2000	HBHEPB	Rash generalised	3.5343
2000	HBHEPB	Rash macular	1.6065
2000	HBHEPB	Rash maculo-papular	1.0921
2000	HBHEPB	Rash pruritic	1.1045
2000	HBHEPB	Rash vesicular	1.0645
2000	HBHEPB	Red blood cell count decreased	4.4179
2000	HBHEPB	Renal disorder	2.7187
2000	HBHEPB	Respiratory arrest	2.5704
2000	HBHEPB	Respiratory distress	2.0196
2000	HBHEPB	Respiratory rate decreased	5.049
2000	HBHEPB	Respiratory rate increased	4.4179
2000	HBHEPB	Retching	3.5343
2000	HBHEPB	Retinal haemorrhage	2.9452
2000	HBHEPB	Rhinitis allergic	7.0686
2000	HBHEPB	Roseola	2.3562
2000	HBHEPB	Salivary hypersecretion	6.1466
2000	HBHEPB	Screaming	3.8027
2000	HBHEPB	Seborrhoeic dermatitis	17.6715
2000	HBHEPB	Sensory disturbance	1.3593
2000	HBHEPB	Sepsis	1.4726
2000	HBHEPB	Shock	4.078
2000	HBHEPB	Similar reaction on previous exposure to drug	1.1781
2000	HBHEPB	Sinus tachycardia	7.0686
2000	HBHEPB	Skin atrophy	3.927
2000	HBHEPB	Skin disorder	1.0395
2000	HBHEPB	Skin exfoliation	1.1045
2000	HBHEPB	Skin hyperpigmentation	8.8357
2000	HBHEPB	Skin necrosis	8.8357
2000	HBHEPB	Skin nodule	1.6992
2000	HBHEPB	Somnolence	1.7671
2000	HBHEPB	Speech disorder	1.6567
2000	HBHEPB	Splenomegaly	4.4179
2000	HBHEPB	Staring	1.8602
2000	HBHEPB	Status epilepticus	4.4179
2000	HBHEPB	Stomatitis	8.8357
2000	HBHEPB	Strabismus	1.309
2000	HBHEPB	Stupor	2.4889
2000	HBHEPB	Subarachnoid haemorrhage	11.781
2000	HBHEPB	Subcutaneous nodule	2.8274
2000	HBHEPB	Subdural haematoma	3.5343
2000	HBHEPB	Sudden infant death syndrome	4.62
2000	HBHEPB	Suffocation feeling	17.6715
2000	HBHEPB	Tachypnoea	11.781
2000	HBHEPB	Tardive dyskinesia	7.0686
2000	HBHEPB	Thrombocytopenia	1.122
2000	HBHEPB	Tongue disorder	3.213
2000	HBHEPB	Torticollis	1.6065
2000	HBHEPB	Tremor	1.4869
2000	HBHEPB	Underweight	17.6715
2000	HBHEPB	Unevaluable event	1.5638
2000	HBHEPB	Upper respiratory tract infection	1.3997
2000	HBHEPB	Urinary incontinence	1.1045
2000	HBHEPB	Urine output decreased	17.6715
2000	HBHEPB	Vaccine positive rechallenge	1.3337
2000	HBHEPB	Varicella zoster virus serology positive	17.6715
2000	HBHEPB	Vasculitis	1.2622
2000	HBHEPB	Visual disturbance	1.3593
2000	HBHEPB	Vomiting	1.2029
2000	HBHEPB	Vomiting projectile	4.4179
2000	HBHEPB	Weight decreased	1.504
2000	HBHEPB	White blood cell count increased	2.2559
2000	HBHEPB	White blood cell disorder	5.8905
2000	HBHEPB	Yellow skin	17.6715
2000	HBPV	Anorexia	3.9832
2000	HBPV	Autism	3.1473
2000	HBPV	Blood pressure increased	17.3552
2000	HBPV	Croup infectious	404.954
2000	HBPV	Crying	1.1333
2000	HBPV	Dermatitis	26.41
2000	HBPV	Diarrhoea	3.5801
2000	HBPV	Dysphonia	8.9328
2000	HBPV	Ear disorder	9.0661
2000	HBPV	Ecchymosis	7.1462
2000	HBPV	Eczema	10.6567
2000	HBPV	Erythema	1.6027
2000	HBPV	Erythema multiforme	5.9552
2000	HBPV	Eye discharge	43.3879
2000	HBPV	Faeces pale	101.239
2000	HBPV	Feeling hot	1.2028
2000	HBPV	Gastrointestinal disorder	12.1486
2000	HBPV	Henoch-Schonlein purpura	67.4923
2000	HBPV	Hernia	101.239
2000	HBPV	High-pitched crying	25.3096
2000	HBPV	Hypersensitivity	4.6966
2000	HBPV	Hypokinesia	2.2922
2000	HBPV	Hypotonia	2.1772
2000	HBPV	Immune system disorder	21.694
2000	HBPV	Infection	3.0709
2000	HBPV	Injection site haemorrhage	4.9789
2000	HBPV	Injection site hypersensitivity	1.0905
2000	HBPV	Injection site reaction	2.0946
2000	HBPV	Injury	8.8033
2000	HBPV	Irritability	3.4357
2000	HBPV	Laboratory test abnormal	1.7761
2000	HBPV	Lethargy	2.9703
2000	HBPV	Lymphadenopathy	5.6244
2000	HBPV	Oedema	3.3746
2000	HBPV	Oedema peripheral	1.1125
2000	HBPV	Oral intake reduced	7.1462
2000	HBPV	Otitis media	4.7829
2000	HBPV	Palpitations	11.9104
2000	HBPV	Pyrexia	1.1309
2000	HBPV	Rash	1.2452
2000	HBPV	Rash erythematous	2.1617
2000	HBPV	Rash papular	5.0902
2000	HBPV	Rash vesicular	1.7813
2000	HBPV	Red blood cell sedimentation rate increased	8.8033
2000	HBPV	Respiratory arrest	10.4729
2000	HBPV	Respiratory rate increased	23.3627
2000	HBPV	Respiratory tract infection	46.7255
2000	HBPV	Rhinorrhoea	3.7729
2000	HBPV	Screaming	1.1592
2000	HBPV	Skin exfoliation	18.9822
2000	HBPV	Skin ulcer	1.7971
2000	HBPV	Sleep disorder	4.7088
2000	HBPV	Somnolence	2.0731
2000	HBPV	Speech disorder	4.5672
2000	HBPV	Thrombocytopenia	9.4911
2000	HBPV	Thrombocytopenic purpura	8.9328
2000	HBPV	Tonsillitis	86.7759
2000	HBPV	Unevaluable event	2.5848
2000	HBPV	Urticaria	2.0874
2000	HBPV	Viral infection	1.0366
2000	HBPV	Vomiting	1.7692
2000	HBPV	Weight decreased	12.6548
2000	HEP	Abdominal pain	2.4228
2000	HEP	Abdominal pain upper	2.2225
2000	HEP	Abdominal X-ray	2.4077
2000	HEP	Abnormal behaviour	1.1557
2000	HEP	Abortion spontaneous	2.7517
2000	HEP	Accident	1.6051
2000	HEP	Acidosis	1.6051
2000	HEP	Acne	1.0701
2000	HEP	Acoustic stimulation tests	3.2103
2000	HEP	Adrenal disorder	2.4077
2000	HEP	Adverse drug reaction	1.9262
2000	HEP	Affect lability	2.4077
2000	HEP	Aggression	1.4268
2000	HEP	Alanine aminotransferase increased	2.2931
2000	HEP	Alopecia	3.9237
2000	HEP	Amblyopia	2.4077
2000	HEP	Anaemia	1.3758
2000	HEP	Anaphylactic reaction	2.3426
2000	HEP	Anaphylactic shock	6.4205
2000	HEP	Anger	2.1402
2000	HEP	Angioneurotic oedema	1.1199
2000	HEP	Anion gap increased	4.8154
2000	HEP	Anorexia	1.043
2000	HEP	Antisocial behaviour	1.4446
2000	HEP	Aphthous stomatitis	3.8523
2000	HEP	Aplastic anaemia	9.6308
2000	HEP	Arrhythmia	2.7517
2000	HEP	Arteritis	9.6308
2000	HEP	Ascites	2.4077
2000	HEP	Aspartate aminotransferase increased	1.1557
2000	HEP	Asphyxia	1.2841
2000	HEP	Aspiration	4.8154
2000	HEP	Asthenia	1.7584
2000	HEP	Atrioventricular block	9.6308
2000	HEP	Attention deficit/hyperactivity disorder	1.0701
2000	HEP	Autism	1.2318
2000	HEP	Autism spectrum disorder	1.3758
2000	HEP	Autoimmune hepatitis	9.6308
2000	HEP	Back pain	1.3438
2000	HEP	Bacterial infection	1.1586
2000	HEP	Bedridden	3.2103
2000	HEP	Biopsy	9.6308
2000	HEP	Blindness	3.3991
2000	HEP	Blood albumin decreased	3.2103
2000	HEP	Blood albumin increased	4.8154
2000	HEP	Blood alkaline phosphatase increased	1.6996
2000	HEP	Blood amylase increased	2.1402
2000	HEP	Blood bilirubin increased	5.9267
2000	HEP	Blood calcium decreased	2.4077
2000	HEP	Blood calcium increased	2.1402
2000	HEP	Blood creatinine increased	1.0701
2000	HEP	Blood culture negative	19.2616
2000	HEP	Blood disorder	2.8892
2000	HEP	Blood gases abnormal	3.2103
2000	HEP	Blood glucose increased	2.1888
2000	HEP	Blood lactate dehydrogenase increased	3.2103
2000	HEP	Blood lead normal	2.7517
2000	HEP	Blood potassium increased	2.4077
2000	HEP	Blood pressure decreased	4.1275
2000	HEP	Blood pressure increased	2.3247
2000	HEP	Blood test	4.8154
2000	HEP	Blood thromboplastin normal	9.6308
2000	HEP	Blood thyroid stimulating hormone decreased	4.8154
2000	HEP	Blood urea normal	2.4077
2000	HEP	Blood uric acid increased	4.8154
2000	HEP	Body temperature decreased	1.6051
2000	HEP	Bone densitometry	4.8154
2000	HEP	Bone pain	2.2225
2000	HEP	Bone scan abnormal	1.9262
2000	HEP	Bradycardia	1.5534
2000	HEP	Brain injury	2.4077
2000	HEP	Brain oedema	2.2931
2000	HEP	Breath sounds abnormal	1.7511
2000	HEP	Bronchiolitis	1.7511
2000	HEP	Candidiasis	1.9262
2000	HEP	Carbon dioxide decreased	9.6308
2000	HEP	Cardiac failure congestive	2.4077
2000	HEP	Cardio-respiratory arrest	1.8058
2000	HEP	Cardiovascular disorder	3.8523
2000	HEP	Carpal tunnel syndrome	3.2103
2000	HEP	Cataract	6.4205
2000	HEP	Cerebellar ataxia	1.6051
2000	HEP	Cerebral disorder	9.6308
2000	HEP	Cerebrovascular accident	1.9262
2000	HEP	Cerebrovascular disorder	1.3758
2000	HEP	Chest discomfort	2.3655
2000	HEP	Chest pain	1.9109
2000	HEP	Chest X-ray	4.8154
2000	HEP	Child maltreatment syndrome	2.7517
2000	HEP	Chills	1.0449
2000	HEP	Chromaturia	14.4462
2000	HEP	Chronic inflammatory demyelinating polyradiculoneuropathy	9.6308
2000	HEP	Cold sweat	3.6689
2000	HEP	Coma	1.1834
2000	HEP	Communication disorder	1.9262
2000	HEP	Computerised tomogram normal	1.0701
2000	HEP	Condition aggravated	1.0319
2000	HEP	Confusional state	1.2562
2000	HEP	Congenital anomaly	2.4077
2000	HEP	Conjunctivitis	1.2562
2000	HEP	Connective tissue disorder	2.4077
2000	HEP	Constipation	1.2039
2000	HEP	Conversion disorder	4.8154
2000	HEP	Convulsion	1.1052
2000	HEP	Coordination abnormal	1.0874
2000	HEP	Culture urine	1.9262
2000	HEP	Deafness	1.9262
2000	HEP	Deep vein thrombosis	4.8154
2000	HEP	Dehydration	1.3758
2000	HEP	Depersonalisation	3.2103
2000	HEP	Depression suicidal	4.8154
2000	HEP	Dermatitis contact	1.9262
2000	HEP	Dermatitis diaper	4.8154
2000	HEP	Dermatomyositis	9.6308
2000	HEP	Developmental delay	1.2841
2000	HEP	Diabetic ketoacidosis	4.8154
2000	HEP	Diarrhoea	1.1355
2000	HEP	Difficulty in walking	1.0215
2000	HEP	Disability	4.8154
2000	HEP	Discomfort	1.5534
2000	HEP	Disorientation	1.0138
2000	HEP	Disseminated intravascular coagulation	3.2103
2000	HEP	Disturbance in attention	1.2427
2000	HEP	Disturbance in social behaviour	2.7517
2000	HEP	Dizziness	3.1531
2000	HEP	DNA test for fragile X	1.7511
2000	HEP	Drug toxicity	2.6266
2000	HEP	Drug withdrawal syndrome	1.3758
2000	HEP	Dry mouth	1.2039
2000	HEP	Dry throat	6.0193
2000	HEP	Dysarthria	1.0138
2000	HEP	Dysgeusia	1.3758
2000	HEP	Dyskinesia	1.577
2000	HEP	Dysphagia	1.6443
2000	HEP	Dysphonia	1.2631
2000	HEP	Dyspnoea	2.0555
2000	HEP	Dystonia	2.4077
2000	HEP	Dysuria	1.8058
2000	HEP	Ecchymosis	1.1257
2000	HEP	Echolalia	3.2103
2000	HEP	Emotional disorder	3.2103
2000	HEP	Emotional distress	1.3758
2000	HEP	Encephalitis	1.7835
2000	HEP	Endotracheal intubation	2.4077
2000	HEP	Enteritis	2.4077
2000	HEP	Enuresis	9.6308
2000	HEP	Enzyme abnormality	2.4077
2000	HEP	Epistaxis	1.5207
2000	HEP	Erythema multiforme	1.1515
2000	HEP	Excessive eye blinking	9.6308
2000	HEP	Eye inflammation	9.6308
2000	HEP	Eye irritation	2.8892
2000	HEP	Eye oedema	1.2841
2000	HEP	Eye pain	1.1465
2000	HEP	Eye swelling	1.9563
2000	HEP	Eyelid oedema	1.5618
2000	HEP	Eyelid ptosis	1.6051
2000	HEP	Face oedema	1.7796
2000	HEP	Facial palsy	2.4694
2000	HEP	Faecal incontinence	9.6308
2000	HEP	Faeces discoloured	1.6051
2000	HEP	Faeces pale	1.6051
2000	HEP	Fall	2.2661
2000	HEP	Fatigue	1.2677
2000	HEP	Feeling abnormal	2.0823
2000	HEP	Feeling cold	2.1067
2000	HEP	Feeling jittery	2.8892
2000	HEP	Fibromyalgia	1.0701
2000	HEP	Flatulence	1.9262
2000	HEP	Fluid retention	1.6051
2000	HEP	Flushing	1.822
2000	HEP	Foetal disorder	1.3758
2000	HEP	Fontanelle bulging	2.0637
2000	HEP	Fracture	1.6051
2000	HEP	Full blood count	2.4077
2000	HEP	Gait disturbance	1.3911
2000	HEP	Gallop rhythm present	2.4077
2000	HEP	Gastroenteritis	1.9926
2000	HEP	Gastrointestinal haemorrhage	9.6308
2000	HEP	Glasgow coma scale	2.4077
2000	HEP	Globulins increased	4.8154
2000	HEP	Glomerulonephritis	4.8154
2000	HEP	Glucose urine	4.8154
2000	HEP	Glucose urine present	2.4077
2000	HEP	Grand mal convulsion	1.6051
2000	HEP	Granuloma	9.6308
2000	HEP	Haematocrit decreased	1.0701
2000	HEP	Haematuria	1.3758
2000	HEP	Haemoglobin decreased	1.0701
2000	HEP	Haemolysis	9.6308
2000	HEP	Haemolytic anaemia	2.4077
2000	HEP	Haemorrhage	1.3758
2000	HEP	Haemorrhage intracranial	1.3758
2000	HEP	Hallucination	3.6116
2000	HEP	Hallucination, visual	6.4205
2000	HEP	Head banging	4.8154
2000	HEP	Headache	1.6878
2000	HEP	Heart rate decreased	4.8154
2000	HEP	Heart rate increased	2.4077
2000	HEP	Heart rate irregular	2.4077
2000	HEP	Hemiparesis	1.2039
2000	HEP	Henoch-Schonlein purpura	1.0701
2000	HEP	Hepatic enzyme abnormal	2.8892
2000	HEP	Hepatic function abnormal	9.6308
2000	HEP	Hepatitis	14.4462
2000	HEP	Hepatitis B antibody positive	9.6308
2000	HEP	Hepatitis B e antigen negative	9.6308
2000	HEP	Hepatitis B surface antigen negative	9.6308
2000	HEP	Hepatocellular damage	9.6308
2000	HEP	Hepatomegaly	2.4077
2000	HEP	Herpes simplex	1.9262
2000	HEP	Histrionic personality disorder	2.4077
2000	HEP	Hot flush	2.6752
2000	HEP	Hyperaemia	9.6308
2000	HEP	Hyperaesthesia	2.7517
2000	HEP	Hyperexplexia	3.2103
2000	HEP	Hyperhidrosis	2.6618
2000	HEP	Hyperplasia	1.6051
2000	HEP	Hypertension	1.3596
2000	HEP	Hypertonia	1.0701
2000	HEP	Hyperventilation	1.7511
2000	HEP	Hypoacusis	1.2039
2000	HEP	Hypoaesthesia	1.8884
2000	HEP	Hypoaesthesia oral	1.9262
2000	HEP	Hypotension	2.0794
2000	HEP	Hypothermia	1.2039
2000	HEP	Hypothyroidism	2.4077
2000	HEP	Hypotonia	1.1557
2000	HEP	Hypovolaemia	3.2103
2000	HEP	Hypoxia	1.1771
2000	HEP	IIIrd nerve paresis	9.6308
2000	HEP	Ileus	1.6051
2000	HEP	Immediate post-injection reaction	2.4077
2000	HEP	Immune system disorder	1.1112
2000	HEP	Inappropriate schedule of drug administration	1.9262
2000	HEP	Increased appetite	3.2103
2000	HEP	Influenza	1.1465
2000	HEP	Injection site abscess	1.5048
2000	HEP	Injection site abscess sterile	9.6308
2000	HEP	Injection site atrophy	1.3758
2000	HEP	Injection site pruritus	1.6051
2000	HEP	Injury	1.9926
2000	HEP	Intestinal obstruction	2.4077
2000	HEP	Intracranial pressure increased	1.9262
2000	HEP	Jaundice	7.2231
2000	HEP	Joint range of motion decreased	1.4981
2000	HEP	Joint stiffness	1.2562
2000	HEP	Keratitis	4.8154
2000	HEP	Kidney infection	2.4077
2000	HEP	Laboratory test normal	1.2039
2000	HEP	Lacrimal disorder	2.4077
2000	HEP	Laryngospasm	3.8523
2000	HEP	Leukopenia	1.3758
2000	HEP	Livedo reticularis	9.6308
2000	HEP	Liver disorder	2.0637
2000	HEP	Liver function test abnormal	3.2103
2000	HEP	Loss of consciousness	2.9712
2000	HEP	Lumbar puncture	4.8154
2000	HEP	Lymphadenitis	1.0701
2000	HEP	Lymphopenia	3.2103
2000	HEP	Macule	4.8154
2000	HEP	Maculopathy	9.6308
2000	HEP	Malaise	1.1924
2000	HEP	Mechanical ventilation	2.4077
2000	HEP	Meningism	4.8154
2000	HEP	Meningitis aseptic	3.2103
2000	HEP	Mental retardation severity unspecified	2.7517
2000	HEP	Mental status changes	2.4077
2000	HEP	Metal poisoning	3.2103
2000	HEP	Migraine	1.3438
2000	HEP	Mixed receptive-expressive language disorder	1.0701
2000	HEP	Mobility decreased	9.6308
2000	HEP	Mononucleosis syndrome	4.8154
2000	HEP	Mood altered	4.8154
2000	HEP	Motor dysfunction	9.6308
2000	HEP	Mouth ulceration	1.0701
2000	HEP	Movement disorder	1.4817
2000	HEP	Multiple sclerosis	2.6266
2000	HEP	Muscle disorder	4.8154
2000	HEP	Muscle rigidity	1.6051
2000	HEP	Muscle spasms	1.2672
2000	HEP	Muscle twitching	1.9024
2000	HEP	Muscular weakness	1.618
2000	HEP	Musculoskeletal stiffness	1.1853
2000	HEP	Myalgia	1.1062
2000	HEP	Mydriasis	2.7517
2000	HEP	Myelitis transverse	4.8154
2000	HEP	Nausea	2.6966
2000	HEP	Neoplasm	2.4077
2000	HEP	Neoplasm malignant	3.2103
2000	HEP	Nerve conduction studies abnormal	1.0701
2000	HEP	Nervous system disorder	1.2177
2000	HEP	Neuralgia	1.0701
2000	HEP	Neurological examination	3.2103
2000	HEP	Neutropenia	1.2039
2000	HEP	Nightmare	2.4077
2000	HEP	No therapeutic response	19.2616
2000	HEP	Nonspecific reaction	1.9262
2000	HEP	Nuchal rigidity	4.8154
2000	HEP	Nuclear magnetic resonance imaging brain abnormal	1.133
2000	HEP	Nuclear magnetic resonance imaging brain normal	3.2103
2000	HEP	Occupational therapy	3.2103
2000	HEP	Ocular hyperaemia	2.0429
2000	HEP	Oedema peripheral	1.0549
2000	HEP	Oliguria	1.6051
2000	HEP	Ophthalmoplegia	4.8154
2000	HEP	Optic neuritis	7.2231
2000	HEP	Orthostatic hypotension	4.1275
2000	HEP	Overdose	2.4077
2000	HEP	Oxygen supplementation	4.8154
2000	HEP	Pain in jaw	1.133
2000	HEP	Pallor	2.303
2000	HEP	Pancreatitis	4.8154
2000	HEP	Panic reaction	3.2103
2000	HEP	Papule	4.8154
2000	HEP	Paraesthesia	1.7835
2000	HEP	Paraesthesia oral	4.8154
2000	HEP	Paralysis	1.6996
2000	HEP	Peroneal nerve palsy	1.9262
2000	HEP	Petechiae	1.9262
2000	HEP	Petit mal epilepsy	3.6116
2000	HEP	Pharyngeal oedema	2.7822
2000	HEP	Pharyngitis	1.2295
2000	HEP	Pharyngolaryngeal pain	1.1257
2000	HEP	Phonological disorder	2.4077
2000	HEP	Pica	1.2039
2000	HEP	Pigmentation disorder	3.2103
2000	HEP	Platelet count increased	1.7511
2000	HEP	Platelet disorder	1.9262
2000	HEP	Polymyositis	3.2103
2000	HEP	Polyneuropathy	2.1402
2000	HEP	Polyuria	3.2103
2000	HEP	Poor weight gain neonatal	2.4077
[truncated: 3,709 more rows]
