# Supplementary material for: Linked vaccine adverse event data from VAERS for biomedical data analysis and longitudinal studies
Source: BioData Min. 2014 Dec 31;7:36. doi: 10.1186/s13040-014-0036-y (PMC4333877; doi:10.1186/s13040-014-0036-y)
Supplement: Additional file 3: — Vaccine-adverse event network reconstructed from extracted from VAERS reports in 2010. Green rectangle: vaccine; yellow vee: adverse event. Edge: vaccine-adverse event association with PRR ratio greater than 1. Edge width denotes the PRR ratio of the edge. [file 13040_2014_36_MOESM3_ESM.xlsx]

## Sheet: Sheet1
Year	VAXTYPE	SYMPTOM	PRR_RATIOBYYEAR
2010	6VAX-F	Abdominal pain	5.5311
2010	6VAX-F	Abnormal behaviour	17.6623
2010	6VAX-F	Band neutrophil percentage increased	150.129
2010	6VAX-F	Blood calcium increased	60.0517
2010	6VAX-F	Blood test	4.9454
2010	6VAX-F	Blood test normal	18.5181
2010	6VAX-F	Carbon dioxide decreased	33.362
2010	6VAX-F	Change of bowel habit	700.603
2010	6VAX-F	Chest X-ray normal	4.6295
2010	6VAX-F	Choking	45.6915
2010	6VAX-F	Constipation	25.0215
2010	6VAX-F	Convulsion	4.0812
2010	6VAX-F	Coronary artery dilatation	161.678
2010	6VAX-F	Cough	1.4739
2010	6VAX-F	Crying	16.7105
2010	6VAX-F	CSF culture negative	14.0121
2010	6VAX-F	Culture urine negative	9.4676
2010	6VAX-F	Cyanosis	14.396
2010	6VAX-F	Diarrhoea	8.2209
2010	6VAX-F	Dyskinesia	5.0768
2010	6VAX-F	Dyspnoea	1.3447
2010	6VAX-F	Echocardiogram abnormal	28.0241
2010	6VAX-F	Electrocardiogram normal	7.4269
2010	6VAX-F	Electroencephalogram normal	8.7575
2010	6VAX-F	Emotional distress	26.6052
2010	6VAX-F	Erythema	1.0323
2010	6VAX-F	Fontanelle bulging	77.8448
2010	6VAX-F	Gaze palsy	5.0524
2010	6VAX-F	Hypersomnia	14.8015
2010	6VAX-F	Hypotonia	8.614
2010	6VAX-F	Immunoglobulin therapy	10.509
2010	6VAX-F	Inappropriate schedule of drug administration	2.8288
2010	6VAX-F	Injection site mass	5.696
2010	6VAX-F	Irritability	3.5147
2010	6VAX-F	Kawasakis disease	52.5452
2010	6VAX-F	Laboratory test	5.971
2010	6VAX-F	Lumbar puncture	8.9439
2010	6VAX-F	Metabolic function test	5.2545
2010	6VAX-F	Musculoskeletal stiffness	3.412
2010	6VAX-F	Neutrophil percentage decreased	42.8941
2010	6VAX-F	Pallor	3.9657
2010	6VAX-F	Platelet count increased	16.1678
2010	6VAX-F	Protein total increased	105.09
2010	6VAX-F	Pyrexia	1.9812
2010	6VAX-F	Rash erythematous	2.194
2010	6VAX-F	Respiratory distress	34.4559
2010	6VAX-F	Restlessness	36.8738
2010	6VAX-F	Rhinorrhoea	4.4156
2010	6VAX-F	Screaming	11.0622
2010	6VAX-F	Similar reaction on previous exposure to drug	31.3703
2010	6VAX-F	Skin warm	1.2684
2010	6VAX-F	Staring	10.303
2010	6VAX-F	Stool analysis normal	300.258
2010	6VAX-F	Swelling	1.5768
2010	6VAX-F	Tremor	2.3405
2010	6VAX-F	Urine analysis normal	13.3873
2010	6VAX-F	Vomiting	3.0505
2010	6VAX-F	White blood cell count increased	4.4156
2010	ANTH	Abdominal pain	1.0378
2010	ANTH	Abdominal pain lower	5.434
2010	ANTH	Abortion spontaneous	1.254
2010	ANTH	Abscess	3.6227
2010	ANTH	Abscess drainage	19.5624
2010	ANTH	Acne	9.1699
2010	ANTH	Activated partial thromboplastin time	6.1133
2010	ANTH	Activated partial thromboplastin time prolonged	4.6577
2010	ANTH	Activities of daily living impaired	1.4135
2010	ANTH	Acute hepatic failure	16.302
2010	ANTH	Acute myocardial infarction	48.906
2010	ANTH	Adenovirus test	13.9731
2010	ANTH	Adjustment disorder	19.5624
2010	ANTH	Aggression	2.964
2010	ANTH	Agitation	1.9962
2010	ANTH	Alanine aminotransferase increased	3.0251
2010	ANTH	Alanine aminotransferase normal	7.524
2010	ANTH	Allergy to vaccine	1.7784
2010	ANTH	Alopecia	6.1133
2010	ANTH	Alpha 1 globulin increased	97.812
2010	ANTH	Alpha-1 anti-trypsin normal	32.604
2010	ANTH	Amnesia	4.7713
2010	ANTH	Anaphylactic reaction	1.8113
2010	ANTH	Anaphylactic shock	6.9866
2010	ANTH	Angioedema	1.6578
2010	ANTH	Angiogram	10.296
2010	ANTH	Angiogram pulmonary normal	97.812
2010	ANTH	Anion gap increased	6.1133
2010	ANTH	Anti-cyclic citrullinated peptide antibody negative	97.812
2010	ANTH	Anti-GAD antibody	97.812
2010	ANTH	Anti-GAD antibody negative	97.812
2010	ANTH	Anti-HBs antibody positive	97.812
2010	ANTH	Anti-islet cell antibody	97.812
2010	ANTH	Anti-SS-B antibody positive	32.604
2010	ANTH	Anti-thyroid antibody positive	24.453
2010	ANTH	Antibody test	12.2265
2010	ANTH	Antibody test negative	5.7536
2010	ANTH	Antibody test positive	7.524
2010	ANTH	Antimitochondrial antibody normal	32.604
2010	ANTH	Antineutrophil cytoplasmic antibody negative	65.208
2010	ANTH	Antinuclear antibody	5.148
2010	ANTH	Antinuclear antibody negative	6.864
2010	ANTH	Antinuclear antibody positive	9.7812
2010	ANTH	Anxiety	1.0242
2010	ANTH	Aphagia	5.434
2010	ANTH	Application site odour	48.906
2010	ANTH	Arthralgia	2.8643
2010	ANTH	Aspartate aminotransferase increased	3.0807
2010	ANTH	Aspartate aminotransferase normal	6.1133
2010	ANTH	Aspiration joint	13.9731
2010	ANTH	Auricular swelling	2.964
2010	ANTH	Axillary pain	2.2572
2010	ANTH	Back pain	1.5526
2010	ANTH	Bacterial infection	4.0755
2010	ANTH	Bacterial test negative	5.434
2010	ANTH	Bacterial test positive	4.446
2010	ANTH	Basophil count decreased	24.453
2010	ANTH	Basophil percentage decreased	12.2265
2010	ANTH	Bilirubin conjugated	16.302
2010	ANTH	Biopsy lung abnormal	48.906
2010	ANTH	Biopsy skin	13.9731
2010	ANTH	Biopsy skin abnormal	8.151
2010	ANTH	Blepharospasm	4.6577
2010	ANTH	Blindness	3.0566
2010	ANTH	Blister	1.3809
2010	ANTH	Blood albumin increased	10.868
2010	ANTH	Blood albumin normal	8.892
2010	ANTH	Blood bicarbonate decreased	8.151
2010	ANTH	Blood bicarbonate normal	8.151
2010	ANTH	Blood bilirubin increased	2.2747
2010	ANTH	Blood bilirubin normal	6.5208
2010	ANTH	Blood calcium decreased	2.1263
2010	ANTH	Blood calcium increased	2.7946
2010	ANTH	Blood chloride decreased	2.574
2010	ANTH	Blood chloride normal	2.3289
2010	ANTH	Blood cholesterol increased	17.784
2010	ANTH	Blood creatine phosphokinase increased	5.2166
2010	ANTH	Blood creatine phosphokinase MB	4.446
2010	ANTH	Blood creatine phosphokinase MB increased	32.604
2010	ANTH	Blood creatine phosphokinase normal	6.9866
2010	ANTH	Blood creatinine increased	1.881
2010	ANTH	Blood creatinine normal	3.3157
2010	ANTH	Blood folate normal	8.892
2010	ANTH	Blood glucose normal	1.881
2010	ANTH	Blood HIV RNA below assay limit	32.604
2010	ANTH	Blood human chorionic gonadotropin	32.604
2010	ANTH	Blood human chorionic gonadotropin decreased	97.812
2010	ANTH	Blood human chorionic gonadotropin positive	7.524
2010	ANTH	Blood immunoglobulin A normal	26.676
2010	ANTH	Blood immunoglobulin E	6.1133
2010	ANTH	Blood immunoglobulin E abnormal	97.812
2010	ANTH	Blood immunoglobulin E increased	16.302
2010	ANTH	Blood immunoglobulin G normal	15.444
2010	ANTH	Blood immunoglobulin M decreased	39.1248
2010	ANTH	Blood immunoglobulin M normal	24.453
2010	ANTH	Blood phosphorus decreased	9.7812
2010	ANTH	Blood potassium normal	2.0811
2010	ANTH	Blood pressure decreased	2.2486
2010	ANTH	Blood pressure increased	2.4453
2010	ANTH	Blood pressure normal	4.6577
2010	ANTH	Blood sodium normal	4.5494
2010	ANTH	Blood thyroid stimulating hormone	6.7457
2010	ANTH	Blood thyroid stimulating hormone decreased	19.5624
2010	ANTH	Blood thyroid stimulating hormone normal	1.881
2010	ANTH	Blood urea normal	1.6864
2010	ANTH	Bone pain	1.6864
2010	ANTH	Borrelia test negative	5.434
2010	ANTH	Brain scan normal	13.9731
2010	ANTH	Breath odour	48.906
2010	ANTH	Burning sensation	1.346
2010	ANTH	C-reactive protein	3.9125
2010	ANTH	C-reactive protein increased	2.6798
2010	ANTH	C-reactive protein normal	3.5248
2010	ANTH	Cardiac enzymes normal	2.964
2010	ANTH	Cardiac function test normal	16.302
2010	ANTH	Cardiac stress test normal	24.453
2010	ANTH	Cardiomyopathy	16.302
2010	ANTH	Catheterisation cardiac normal	19.5624
2010	ANTH	CD4 lymphocytes decreased	24.453
2010	ANTH	Cellulitis	1.0617
2010	ANTH	Central nervous system lesion	10.868
2010	ANTH	Chest discomfort	1.9872
2010	ANTH	Chest pain	2.1682
2010	ANTH	Chest X-ray abnormal	1.1373
2010	ANTH	Chlamydia test negative	16.302
2010	ANTH	Cognitive disorder	4.2527
2010	ANTH	Cold sweat	2.203
2010	ANTH	Complement factor C2 decreased	97.812
2010	ANTH	Complement factor C3 decreased	48.906
2010	ANTH	Complement factor C4	8.892
2010	ANTH	Complement factor C4 decreased	13.9731
2010	ANTH	Computerised tomogram	1.8543
2010	ANTH	Computerised tomogram abdomen	48.906
2010	ANTH	Computerised tomogram abnormal	2.2572
2010	ANTH	Computerised tomogram head normal	24.453
2010	ANTH	Condition aggravated	1.099
2010	ANTH	Contusion	1.1373
2010	ANTH	Crystal urine absent	97.812
2010	ANTH	CSF test normal	2.223
2010	ANTH	Culture negative	1.7784
2010	ANTH	Culture stool negative	3.0096
2010	ANTH	Culture throat	4.0755
2010	ANTH	Culture throat negative	2.6436
2010	ANTH	Culture wound negative	19.5624
2010	ANTH	Culture wound positive	12.2265
2010	ANTH	Cytomegalovirus test negative	18.6309
2010	ANTH	Delirium	3.762
2010	ANTH	Demyelinating polyneuropathy	6.5208
2010	ANTH	Depressed mood	6.5208
2010	ANTH	Depression	3.1552
2010	ANTH	Dermatitis	5.434
2010	ANTH	Dermatitis bullous	24.453
2010	ANTH	Dermatitis contact	5.7536
2010	ANTH	Differential white blood cell count	2.6798
2010	ANTH	Differential white blood cell count normal	2.2747
2010	ANTH	Discomfort	1.0461
2010	ANTH	Disorientation	2.7683
2010	ANTH	Disturbance in attention	4.1622
2010	ANTH	Drug exposure during pregnancy	1.9242
2010	ANTH	Drug screen negative	5.434
2010	ANTH	Drug toxicity	16.302
2010	ANTH	Dry mouth	2.6436
2010	ANTH	Dysarthria	1.2703
2010	ANTH	Dysgeusia	1.0189
2010	ANTH	Dyspnoea	1.0749
2010	ANTH	Dyspnoea exertional	13.9731
2010	ANTH	Ecchymosis	2.7946
2010	ANTH	Echocardiogram	7.1136
2010	ANTH	Echocardiogram abnormal	5.434
2010	ANTH	Echocardiogram normal	12.2265
2010	ANTH	Eczema	1.8113
2010	ANTH	Ehrlichia test	8.151
2010	ANTH	Ejection fraction normal	48.906
2010	ANTH	Electrocardiogram	2.6014
2010	ANTH	Electrocardiogram abnormal	8.892
2010	ANTH	Electrocardiogram normal	2.8351
2010	ANTH	Electroencephalogram normal	1.2329
2010	ANTH	Encephalitis	2.0378
2010	ANTH	Encephalitis post immunisation	65.208
2010	ANTH	Enterovirus test negative	4.446
2010	ANTH	Eosinophil count decreased	27.9463
2010	ANTH	Eosinophil count normal	9.7812
2010	ANTH	Eosinophil percentage increased	5.7536
2010	ANTH	Epstein-Barr virus antibody positive	21.736
2010	ANTH	Epstein-Barr virus test positive	13.9731
2010	ANTH	Erythema	1.0679
2010	ANTH	Erythema nodosum	12.2265
2010	ANTH	Excoriation	1.881
2010	ANTH	Exercise electrocardiogram	24.453
2010	ANTH	Expired drug administered	1.0443
2010	ANTH	Eye discharge	1.0868
2010	ANTH	Eye pain	2.3569
2010	ANTH	Face injury	6.5208
2010	ANTH	Facial palsy	1.6578
2010	ANTH	Faeces discoloured	1.1373
2010	ANTH	Fatigue	1.2525
2010	ANTH	Feeling abnormal	1.7085
2010	ANTH	Feeling of body temperature change	2.4453
2010	ANTH	Fibrin D dimer normal	9.7812
2010	ANTH	Flat affect	32.604
2010	ANTH	Folliculitis	15.048
2010	ANTH	Free thyroxine index normal	32.604
2010	ANTH	Full blood count	1.0099
2010	ANTH	Full blood count abnormal	1.099
2010	ANTH	Full blood count normal	1.1887
2010	ANTH	Gamma-glutamyltransferase increased	13.9731
2010	ANTH	Gastrointestinal disorder	3.9125
2010	ANTH	Generalised vaccinia	19.5624
2010	ANTH	Genital swelling	97.812
2010	ANTH	Gliosis	48.906
2010	ANTH	Glycosylated haemoglobin	16.302
2010	ANTH	Glycosylated haemoglobin increased	5.148
2010	ANTH	Gram stain negative	6.3105
2010	ANTH	Grip strength decreased	6.2433
2010	ANTH	Haematocrit normal	3.5785
2010	ANTH	Haemoglobin normal	2.3289
2010	ANTH	Haemorrhage	1.9179
2010	ANTH	Haemorrhage intracranial	48.906
2010	ANTH	Hallucination	3.0566
2010	ANTH	Headache	1.3155
2010	ANTH	Heart rate decreased	3.2604
2010	ANTH	Heart rate increased	1.5991
2010	ANTH	Heart rate normal	2.574
2010	ANTH	Helicobacter test negative	48.906
2010	ANTH	Hepatic enzyme increased	12.2265
2010	ANTH	Hepatitis A antibody negative	5.434
2010	ANTH	Hepatitis B surface antigen negative	19.5624
2010	ANTH	Hepatitis B test negative	8.151
2010	ANTH	Hepatitis C test negative	9.7812
2010	ANTH	Herpes simplex serology negative	12.2265
2010	ANTH	High density lipoprotein normal	32.604
2010	ANTH	HIV antibody negative	12.2265
2010	ANTH	HIV test negative	6.1133
2010	ANTH	HLA marker study	32.604
2010	ANTH	Hyperhidrosis	1.1195
2010	ANTH	Hyperlipidaemia	9.7812
2010	ANTH	Hyperplasia	97.812
2010	ANTH	Hyperpyrexia	13.9731
2010	ANTH	Hypertension	1.6302
2010	ANTH	Hypertrophy	97.812
2010	ANTH	Hypoaesthesia	1.088
2010	ANTH	Hypothyroidism	8.892
2010	ANTH	Immune complex assay	97.812
2010	ANTH	Immunology test normal	13.9731
2010	ANTH	Impaired work ability	1.3973
2010	ANTH	Incisional drainage	4.6577
2010	ANTH	Incorrect route of drug administration	1.0868
2010	ANTH	Induration	2.1263
2010	ANTH	Infection	1.3218
2010	ANTH	Inflammation	1.7677
2010	ANTH	Influenza like illness	1.9179
2010	ANTH	Influenza serology negative	1.5283
2010	ANTH	Initial insomnia	19.5624
2010	ANTH	Injected limb mobility decreased	1.3468
2010	ANTH	Injection site anaesthesia	2.1263
2010	ANTH	Injection site discharge	4.2527
2010	ANTH	Injection site discomfort	2.717
2010	ANTH	Injection site hypersensitivity	19.5624
2010	ANTH	Injection site inflammation	1.346
2010	ANTH	Injection site joint pain	5.7536
2010	ANTH	Injection site necrosis	19.5624
2010	ANTH	Injection site oedema	1.0959
2010	ANTH	Injection site papule	1.8455
2010	ANTH	Injection site pruritus	1.055
2010	ANTH	Injection site pustule	13.0416
2010	ANTH	Injection site reaction	1.4437
2010	ANTH	Injection site streaking	1.6302
2010	ANTH	Injection site ulcer	10.296
2010	ANTH	Injury	5.434
2010	ANTH	Insomnia	2.05
2010	ANTH	Insulin C-peptide	48.906
2010	ANTH	Insulin C-peptide normal	48.906
2010	ANTH	International normalised ratio increased	2.8768
2010	ANTH	International normalised ratio normal	13.9731
2010	ANTH	Intervertebral disc protrusion	6.1133
2010	ANTH	Intracranial pressure increased	12.2265
2010	ANTH	Joint contracture	48.906
2010	ANTH	Joint effusion	8.892
2010	ANTH	Joint range of motion decreased	1.3874
2010	ANTH	Joint stiffness	1.6578
2010	ANTH	Joint swelling	2.198
2010	ANTH	Laboratory test	1.9789
2010	ANTH	Laboratory test abnormal	1.1785
2010	ANTH	Laboratory test normal	1.7011
2010	ANTH	Lipase	24.453
2010	ANTH	Lipase normal	13.9731
2010	ANTH	Lipids normal	24.453
2010	ANTH	Liver function test abnormal	2.3289
2010	ANTH	Liver function test normal	2.9198
2010	ANTH	Local reaction	1.1136
2010	ANTH	Local swelling	1.2151
2010	ANTH	Localised oedema	10.868
2010	ANTH	Low density lipoprotein normal	32.604
2010	ANTH	Lumbar puncture	1.2594
2010	ANTH	Lumbar puncture normal	2.964
2010	ANTH	Lymph node pain	5.8395
2010	ANTH	Lymphadenectomy	97.812
2010	ANTH	Lymphadenitis	4.8906
2010	ANTH	Lymphadenopathy	2.6003
2010	ANTH	Lymphocyte count normal	3.762
2010	ANTH	Lymphocyte percentage decreased	2.4453
2010	ANTH	Lymphocyte percentage increased	1.8455
2010	ANTH	Malaise	1.2728
2010	ANTH	Mass	1.5776
2010	ANTH	Mean cell haemoglobin concentration	4.0755
2010	ANTH	Mean cell haemoglobin concentration normal	6.9866
2010	ANTH	Mean cell haemoglobin increased	19.5624
2010	ANTH	Mean cell haemoglobin normal	10.868
2010	ANTH	Mean cell volume increased	5.434
2010	ANTH	Mean cell volume normal	8.892
2010	ANTH	Mean platelet volume decreased	3.6227
2010	ANTH	Mean platelet volume normal	8.151
2010	ANTH	Memory impairment	4.0755
2010	ANTH	Mental disorder	32.604
2010	ANTH	Mental status changes	2.6083
2010	ANTH	Metabolic acidosis	7.524
2010	ANTH	Metabolic function test normal	1.9179
2010	ANTH	Migraine	2.5516
2010	ANTH	Miosis	7.524
2010	ANTH	Mixed connective tissue disease	97.812
2010	ANTH	Mobility decreased	1.0632
2010	ANTH	Monocyte count increased	4.2527
2010	ANTH	Monocyte percentage increased	7.722
2010	ANTH	Mononucleosis heterophile test negative	2.574
2010	ANTH	Mood swings	24.453
2010	ANTH	Motor dysfunction	4.2527
2010	ANTH	Muscle contractions involuntary	3.4933
2010	ANTH	Muscle disorder	10.868
2010	ANTH	Muscle fatigue	32.604
2010	ANTH	Muscle spasms	1.5675
2010	ANTH	Muscle strain	9.7812
2010	ANTH	Muscle tightness	1.0406
2010	ANTH	Muscle twitching	2.164
2010	ANTH	Musculoskeletal discomfort	4.7713
2010	ANTH	Myalgia	1.4807
2010	ANTH	Mycobacterium test negative	19.5624
2010	ANTH	Mycoplasma test positive	13.9731
2010	ANTH	Myocardial infarction	7.524
2010	ANTH	Myocarditis	19.5624
2010	ANTH	Myopericarditis	12.2265
2010	ANTH	Myositis	4.8906
2010	ANTH	Neck pain	1.0495
2010	ANTH	Nerve block	97.812
2010	ANTH	Nerve conduction studies abnormal	1.7784
2010	ANTH	Nervousness	3.4933
2010	ANTH	Neurological examination	4.2527
2010	ANTH	Neutrophil count	6.1133
2010	ANTH	Neutrophil count normal	18.3398
2010	ANTH	Neutrophil percentage	6.9866
2010	ANTH	Neutrophil percentage decreased	1.9962
2010	ANTH	Neutrophil percentage increased	1.287
2010	ANTH	Night sweats	5.0592
2010	ANTH	No reaction on previous exposure to drug	2.1497
2010	ANTH	Nuclear magnetic resonance imaging	1.067
2010	ANTH	Nuclear magnetic resonance imaging abnormal	2.5296
2010	ANTH	Nuclear magnetic resonance imaging brain	1.5283
2010	ANTH	Nuclear magnetic resonance imaging brain abnormal	2.4763
2010	ANTH	Nuclear magnetic resonance imaging brain normal	3.432
2010	ANTH	Nuclear magnetic resonance imaging normal	1.0189
2010	ANTH	Nuclear magnetic resonance imaging spinal cord abnormal	4.2527
2010	ANTH	Oedema peripheral	1.1195
2010	ANTH	Oral disorder	7.524
2010	ANTH	Oropharyngeal discomfort	97.812
2010	ANTH	Oropharyngeal pain	1.0632
2010	ANTH	Orthopoxvirus test positive	32.604
2010	ANTH	Pain of skin	3.6227
2010	ANTH	Palpitations	1.4746
2010	ANTH	Paraesthesia	1.5758
2010	ANTH	Paraesthesia oral	1.5165
2010	ANTH	Parasite stool test negative	13.9731
2010	ANTH	Parvovirus B19 test positive	195.624
2010	ANTH	Periarthritis	6.1133
2010	ANTH	Pericardial disease	24.453
2010	ANTH	Pericarditis	9.7812
2010	ANTH	Pharyngeal disorder	48.906
2010	ANTH	Pharyngeal erythema	2.7946
2010	ANTH	Pharyngeal oedema	1.4895
2010	ANTH	Pharyngitis	3.4933
2010	ANTH	Phonophobia	48.906
2010	ANTH	Photophobia	3.691
2010	ANTH	Photosensitivity reaction	17.784
2010	ANTH	Pigmentation disorder	24.453
2010	ANTH	Platelet count normal	2.9198
2010	ANTH	Pollakiuria	14.6718
2010	ANTH	Polyarthritis	24.453
2010	ANTH	Polycythaemia vera	97.812
2010	ANTH	Polymerase chain reaction	1.7363
2010	ANTH	Poor quality sleep	2.0811
2010	ANTH	Post vaccination autoinoculation	32.604
2010	ANTH	Pregnancy test	10.868
2010	ANTH	Pregnancy test positive	6.1133
2010	ANTH	Presyncope	1.9305
2010	ANTH	Procedural headache	48.906
2010	ANTH	Prostatic specific antigen normal	97.812
2010	ANTH	Protein total normal	17.784
2010	ANTH	Protein urine absent	19.5624
2010	ANTH	Prothrombin time normal	6.9866
2010	ANTH	Pruritus	1.5893
2010	ANTH	Psychotic disorder	16.302
2010	ANTH	Purulence	16.302
2010	ANTH	Rash	1.0406
2010	ANTH	Rash maculo-papular	2.0043
2010	ANTH	Rash papular	2.1471
2010	ANTH	Rash pruritic	2.6495
2010	ANTH	Rash pustular	16.5783
2010	ANTH	Rectal haemorrhage	3.3728
2010	ANTH	Red blood cell count	16.302
2010	ANTH	Red blood cell count increased	3.0566
2010	ANTH	Red blood cell count normal	3.691
2010	ANTH	Red blood cell sedimentation rate	1.4599
2010	ANTH	Red blood cell sedimentation rate increased	2.736
2010	ANTH	Red blood cell sedimentation rate normal	4.104
2010	ANTH	Red cell distribution width normal	4.6577
2010	ANTH	Renal failure acute	5.7536
2010	ANTH	Renal function test	24.453
2010	ANTH	Respiration abnormal	6.5208
2010	ANTH	Respiratory acidosis	32.604
2010	ANTH	Respiratory disorder	2.0811
2010	ANTH	Respiratory rate increased	2.3857
2010	ANTH	Restless legs syndrome	13.9731
2010	ANTH	Restlessness	1.716
2010	ANTH	Resuscitation	1.6864
2010	ANTH	Rhabdomyolysis	9.7812
2010	ANTH	Rheumatoid factor negative	9.7812
2010	ANTH	Rhinitis	4.2527
2010	ANTH	Rhinitis allergic	6.1133
2010	ANTH	Rotator cuff syndrome	6.1133
2010	ANTH	Salivary hypersecretion	4.446
2010	ANTH	Scab	3.6565
2010	ANTH	Secondary transmission	5.434
2010	ANTH	Sensory disturbance	2.6436
2010	ANTH	Sepsis	2.7946
2010	ANTH	Serum ferritin increased	8.151
2010	ANTH	Similar reaction on previous exposure to drug	1.4599
2010	ANTH	Sinus congestion	4.9735
2010	ANTH	Skin burning sensation	2.1263
2010	ANTH	Skin discolouration	1.3907
2010	ANTH	Skin exfoliation	2.3857
2010	ANTH	Skin irritation	6.9866
2010	ANTH	Skin lesion	4.8397
2010	ANTH	Skin mass	8.892
2010	ANTH	Skin striae	10.868
2010	ANTH	Skin swelling	8.892
2010	ANTH	Skin test positive	6.5208
2010	ANTH	Skin ulcer	5.434
2010	ANTH	Sleep apnoea syndrome	19.5624
2010	ANTH	Sleep study normal	97.812
2010	ANTH	Smooth muscle antibody	32.604
2010	ANTH	Social avoidant behaviour	10.868
2010	ANTH	Somatoform disorder	48.906
2010	ANTH	Speech disorder	1.0517
2010	ANTH	Spinal osteoarthritis	13.9731
2010	ANTH	Spinal X-ray abnormal	24.453
2010	ANTH	Staphylococcus test positive	8.151
2010	ANTH	Streptococcus test	1.0868
2010	ANTH	Streptococcus test negative	2.223
2010	ANTH	Subdural haematoma	16.302
2010	ANTH	Subgaleal haematoma	97.812
2010	ANTH	Suicidal ideation	24.453
2010	ANTH	Sunburn	12.2265
2010	ANTH	Synovitis	24.453
2010	ANTH	Systemic lupus erythematosus rash	48.906
2010	ANTH	T-lymphocyte count decreased	16.302
2010	ANTH	Tachycardia	1.482
2010	ANTH	Tenderness	1.4721
2010	ANTH	Tendon disorder	48.906
2010	ANTH	Tendon pain	8.151
2010	ANTH	Tension headache	48.906
2010	ANTH	Thirst	5.7536
2010	ANTH	Thrombocytopenia	3.4933
2010	ANTH	Thyroid function test	6.9866
2010	ANTH	Thyroid function test normal	5.434
2010	ANTH	Tinnitus	2.0811
2010	ANTH	Tonsillar hypertrophy	7.524
2010	ANTH	Treponema test negative	6.7457
2010	ANTH	Treponema test positive	32.604
2010	ANTH	Troponin	12.7581
2010	ANTH	Troponin I	15.048
2010	ANTH	Troponin I increased	27.5096
2010	ANTH	Troponin increased	20.592
2010	ANTH	Troponin normal	97.812
2010	ANTH	Troponin T	97.812
2010	ANTH	Tryptase	24.453
2010	ANTH	Tunnel vision	5.434
2010	ANTH	Type 1 diabetes mellitus	4.8906
2010	ANTH	Typhus rickettsia test	48.906
2010	ANTH	Ulnar nerve palsy	32.604
2010	ANTH	Ultrasound antenatal screen	7.524
2010	ANTH	Ultrasound scan abnormal	1.881
2010	ANTH	Ultrasound scan normal	1.099
2010	ANTH	Upper respiratory tract congestion	1.5526
2010	ANTH	Urine analysis normal	1.5725
2010	ANTH	Urine leukocyte esterase positive	8.892
2010	ANTH	Urticaria contact	97.812
2010	ANTH	Vaccination complication	1.0838
2010	ANTH	Vaccination site erythema	2.4453
2010	ANTH	Vaccination site pain	1.5776
2010	ANTH	Vaccination site reaction	2.964
2010	ANTH	Vaccination site swelling	2.8768
2010	ANTH	Vaccine positive rechallenge	2.3664
2010	ANTH	Vaccinia virus infection	22.572
2010	ANTH	Vaginal haemorrhage	3.3728
2010	ANTH	Varicella virus test negative	5.7536
2010	ANTH	Varicella virus test positive	3.0566
2010	ANTH	Vascular test normal	97.812
2010	ANTH	Viral infection	1.7677
2010	ANTH	Viral test negative	2.3289
2010	ANTH	Viral test positive	5.7536
2010	ANTH	Vision blurred	2.7045
2010	ANTH	Visual impairment	1.9562
2010	ANTH	Vitamin B12 normal	9.3154
2010	ANTH	Weight decreased	5.016
2010	ANTH	White blood cell count	2.8768
2010	ANTH	White blood cell count normal	2.0811
2010	ANTH	X-ray limb normal	7.524
2010	ANTH	X-ray normal	1.9562
2010	BCG	Blood chloride increased	891.119
2010	BCG	Blood potassium normal	265.44
2010	BCG	Blood sodium decreased	119.958
2010	BCG	Carbon dioxide decreased	198.026
2010	BCG	Convulsion	12.1005
2010	BCG	Decreased appetite	18.3196
2010	BCG	Diarrhoea	8.1063
2010	BCG	Electrolyte imbalance	1782.24
2010	BCG	Gastroenteritis	231.031
2010	BCG	Gaze palsy	29.9896
2010	BCG	Muscle spasms	39.48
2010	BCG	Testicular swelling	2079.28
2010	BCG	Tuberculin test	1134.15
2010	BCG	Unevaluable event	27.419
2010	BCG	Vomiting	4.5218
2010	CHOL	Unevaluable event	411.317
2010	DPP	Acoustic stimulation tests abnormal	325.902
2010	DPP	Asthenia	1.7375
2010	DPP	Bed rest	190.11
2010	DPP	Blood albumin increased	253.48
2010	DPP	Blood culture negative	6.1824
2010	DPP	Blood magnesium increased	126.74
2010	DPP	Blood test	5.3678
2010	DPP	Chills	1.1401
2010	DPP	Computerised tomogram normal	5.3805
2010	DPP	Convulsion	2.2127
2010	DPP	Cranial nerve disorder	570.329
2010	DPP	Crying	6.014
2010	DPP	CSF test	114.066
2010	DPP	Culture urine negative	10.2762
2010	DPP	Decreased appetite	3.35
2010	DPP	Diarrhoea	2.9666
2010	DPP	Diet refusal	14.2582
2010	DPP	Dizziness	3.3426
2010	DPP	Dyskinesia	5.5104
2010	DPP	Dysphonia	9.2361
2010	DPP	Electroencephalogram	12.0705
2010	DPP	Electroencephalogram abnormal	17.5486
2010	DPP	Electroencephalogram normal	9.5055
2010	DPP	Exaggerated startle response	108.634
2010	DPP	Eyes sunken	760.439
2010	DPP	Fatigue	2.7502
2010	DPP	Full blood count normal	3.9198
2010	DPP	Gaze palsy	5.4839
2010	DPP	Hypophagia	31.685
2010	DPP	Inappropriate schedule of drug administration	3.0704
2010	DPP	Induration	4.8642
2010	DPP	Infantile spasms	253.48
2010	DPP	Injection site rash	2.3641
2010	DPP	Injection site warmth	1.2338
2010	DPP	Irritability	1.9059
2010	DPP	Laboratory test	6.481
2010	DPP	Laboratory test normal	6.518
2010	DPP	Lethargy	3.8406
2010	DPP	Lumbar puncture	9.7077
2010	DPP	Mean cell haemoglobin concentration	95.0549
2010	DPP	Muscular weakness	4.0665
2010	DPP	Musculoskeletal stiffness	3.7034
2010	DPP	Myoclonus	71.2912
2010	DPP	Nuclear magnetic resonance imaging abnormal	19.3332
2010	DPP	Nuclear magnetic resonance imaging brain normal	19.4984
2010	DPP	Ocular hyperaemia	7.8127
2010	DPP	Oedema peripheral	1.0761
2010	DPP	Platelet count increased	17.5486
2010	DPP	Pyrexia	1.843
2010	DPP	Rash vesicular	9.3881
2010	DPP	Scan brain	19.011
2010	DPP	Strabismus	108.634
2010	DPP	Tonic convulsion	207.393
2010	DPP	Unevaluable event	5.0139
2010	DPP	Unresponsive to stimuli	4.4557
2010	DPP	Vaccination complication	6.2674
2010	DPP	Viral infection	13.5793
2010	DPP	Visual acuity tests abnormal	380.219
2010	DPP	Wheezing	4.1706
2010	DPP	White blood cell count increased	4.7927
2010	DT	Abdominal discomfort	5.7937
2010	DT	Abdominal pain	3.0188
2010	DT	Adverse reaction	16.6255
2010	DT	Arthralgia	2.4227
2010	DT	Asthenia	1.7487
2010	DT	Axonal neuropathy	191.193
2010	DT	Blood lead increased	573.58
2010	DT	Burning sensation	5.2144
2010	DT	Cellulitis	3.0879
2010	DT	Chills	1.7216
2010	DT	Discomfort	6.1019
2010	DT	Dizziness	1.2602
2010	DT	Drug administered at inappropriate site	22.4933
2010	DT	Drug exposure during pregnancy	3.7005
2010	DT	Erythema	2.8227
2010	DT	Extensive swelling of vaccinated limb	163.88
2010	DT	Feeling abnormal	2.467
2010	DT	Flushing	3.6074
2010	DT	Gait disturbance	2.0055
2010	DT	Gastrointestinal pain	229.432
2010	DT	Guillain-Barre syndrome	4.1564
2010	DT	Hypoaesthesia	1.2634
2010	DT	Hypotonia	4.7015
2010	DT	Immediate post-injection reaction	1.4412
2010	DT	Immunoglobulin therapy	5.7358
2010	DT	Induration	2.446
2010	DT	Injection site cellulitis	2.3999
2010	DT	Injection site discomfort	15.7145
2010	DT	Injection site erythema	1.426
2010	DT	Injection site haematoma	3.2964
2010	DT	Injection site induration	1.4233
2010	DT	Injection site irritation	44.1215
2010	DT	Injection site nodule	4.4637
2010	DT	Injection site oedema	3.1866
2010	DT	Injection site pain	2.1832
2010	DT	Injection site swelling	1.2277
2010	DT	Injection site warmth	1.5523
2010	DT	Local reaction	2.1563
2010	DT	Middle insomnia	286.79
2010	DT	Monocyte count increased	16.1572
2010	DT	Movement disorder	10.0628
2010	DT	Muscle tightness	12.2038
2010	DT	Muscular weakness	4.097
2010	DT	Musculoskeletal stiffness	1.8623
2010	DT	Myalgia	2.0161
2010	DT	Nausea	1.493
2010	DT	No reaction on previous exposure to drug	12.4691
2010	DT	Oedema peripheral	2.1675
2010	DT	Pain	2.5585
2010	DT	Pain in extremity	4.0665
2010	DT	Palpitations	5.7073
2010	DT	Paraesthesia	1.3006
2010	DT	Pruritus	1.6698
2010	DT	Rash erythematous	2.3974
2010	DT	Renal pain	127.462
2010	DT	Skin warm	2.7743
2010	DT	Speech disorder	12.335
2010	DT	Swelling	2.5856
2010	DT	Swelling face	2.2146
2010	DT	Tachycardia	8.6253
2010	DT	Tenderness	1.893
2010	DT	Toxicologic test abnormal	286.79
2010	DT	Unevaluable event	2.5212
2010	DT	Vaccination site erythema	28.679
2010	DT	Vaccination site swelling	33.74
2010	DT	Vaccination site warmth	26.6781
2010	DT	Walking aid user	20.485
2010	DT	Wrong drug administered	6.0271
2010	DTAP	Abasia	1.3351
2010	DTAP	Abdominal distension	1.4758
2010	DTAP	Abdominal pain lower	1.5086
2010	DTAP	Abnormal behaviour	2.4687
2010	DTAP	Abnormal faeces	1.1315
2010	DTAP	Acidosis	9.0519
2010	DTAP	Acquired diaphragmatic eventration	9.0519
2010	DTAP	Activated partial thromboplastin time	1.6972
2010	DTAP	Adverse event	2.0889
2010	DTAP	Adverse reaction	1.2159
2010	DTAP	Aerophagia	9.0519
2010	DTAP	Aggression	3.6207
2010	DTAP	Agitation	3.0173
2010	DTAP	Aldolase	9.0519
2010	DTAP	Allergy test	2.3614
2010	DTAP	Allergy test positive	2.263
2010	DTAP	Allergy to vaccine	1.5371
2010	DTAP	Amblyopia	27.1556
2010	DTAP	Amputation	6.7889
2010	DTAP	Anaphylactic reaction	2.1298
2010	DTAP	Anger	1.6972
2010	DTAP	Angioedema	1.9397
2010	DTAP	Angiogram normal	2.263
2010	DTAP	Anion gap increased	3.6207
2010	DTAP	Antinuclear antibody	1.4292
2010	DTAP	Antisocial behaviour	27.1556
2010	DTAP	Aphthous stomatitis	4.5259
2010	DTAP	Apnoea	2.8092
2010	DTAP	Apparent life threatening event	1.4292
2010	DTAP	Arthropod bite	2.4687
2010	DTAP	Aspergers disorder	27.1556
2010	DTAP	Asthma	1.2931
2010	DTAP	Ataxia	1.6972
2010	DTAP	Atelectasis	2.263
2010	DTAP	Atrial rupture	27.1556
2010	DTAP	Auricular swelling	1.6972
2010	DTAP	Autism	3.8794
2010	DTAP	Axillary mass	2.263
2010	DTAP	Axillary pain	1.0608
2010	DTAP	Bacterial test	1.0862
2010	DTAP	Bacterial test negative	1.5086
2010	DTAP	Barium enema	1.771
2010	DTAP	Bed rest	2.263
2010	DTAP	Bed sharing	27.1556
2010	DTAP	Biopsy	1.0862
2010	DTAP	Biopsy bone marrow normal	27.1556
2010	DTAP	Biopsy colon normal	6.7889
2010	DTAP	Biopsy muscle	6.7889
2010	DTAP	Biopsy soft tissue	5.4311
2010	DTAP	Blood alkaline phosphatase	13.5778
2010	DTAP	Blood alkaline phosphatase increased	1.4812
2010	DTAP	Blood amylase increased	5.4311
2010	DTAP	Blood bicarbonate normal	2.263
2010	DTAP	Blood bilirubin	6.7889
2010	DTAP	Blood calcium	2.7156
2010	DTAP	Blood calcium increased	1.5974
2010	DTAP	Blood chloride normal	2.0367
2010	DTAP	Blood count	5.4311
2010	DTAP	Blood creatine phosphokinase	2.3614
2010	DTAP	Blood creatinine	7.7587
2010	DTAP	Blood culture negative	1.0679
2010	DTAP	Blood electrolytes normal	1.2069
2010	DTAP	Blood glucose abnormal	2.0889
2010	DTAP	Blood human chorionic gonadotropin negative	1.5974
2010	DTAP	Blood immunoglobulin A	3.0173
2010	DTAP	Blood immunoglobulin E	3.6207
2010	DTAP	Blood immunoglobulin E increased	4.5259
2010	DTAP	Blood immunoglobulin M increased	1.5086
2010	DTAP	Blood lactate dehydrogenase	9.0519
2010	DTAP	Blood lactic acid normal	3.8794
2010	DTAP	Blood lead	6.7889
2010	DTAP	Blood magnesium	3.0173
2010	DTAP	Blood magnesium normal	1.5974
2010	DTAP	Blood parathyroid hormone normal	2.263
2010	DTAP	Blood phosphorus decreased	2.7156
2010	DTAP	Blood phosphorus normal	5.4311
2010	DTAP	Blood potassium normal	1.8104
2010	DTAP	Blood prolactin normal	3.3944
2010	DTAP	Blood sodium increased	1.5974
2010	DTAP	Blood sodium normal	1.9397
2010	DTAP	Blood test abnormal	1.5086
2010	DTAP	Blood thyroid stimulating hormone	1.8728
2010	DTAP	Blood urea nitrogen/creatinine ratio	3.8794
2010	DTAP	Body temperature	1.8104
2010	DTAP	Body temperature increased	1.255
2010	DTAP	Body temperature normal	1.6972
2010	DTAP	Body tinea	27.1556
2010	DTAP	Bordetella test	10.8622
2010	DTAP	Bordetella test positive	4.9374
2010	DTAP	Bowel movement irregularity	2.263
2010	DTAP	Brain oedema	4.9374
2010	DTAP	Breath sounds abnormal	1.9397
2010	DTAP	Bronchopneumonia	2.263
2010	DTAP	Bronchopulmonary dysplasia	9.0519
2010	DTAP	Bruxism	1.5974
2010	DTAP	Bursitis	3.6207
2010	DTAP	C-reactive protein	1.0862
2010	DTAP	Caesarean section	1.2931
2010	DTAP	Carbon dioxide decreased	1.8104
2010	DTAP	Carbon dioxide normal	1.5086
2010	DTAP	Cardiac output decreased	9.0519
2010	DTAP	Cardio-respiratory arrest	2.3614
2010	DTAP	Cardiopulmonary failure	6.7889
2010	DTAP	Cardiovascular disorder	6.7889
2010	DTAP	Catheter placement	3.3944
2010	DTAP	Cellulitis	1.179
2010	DTAP	Cerebellar ataxia	2.0115
2010	DTAP	Chapped lips	1.5974
2010	DTAP	Chest X-ray normal	1.6458
2010	DTAP	Childhood disintegrative disorder	3.6207
2010	DTAP	Choking	2.5261
2010	DTAP	Clostridium test negative	9.0519
2010	DTAP	Clostridium test positive	5.4311
2010	DTAP	Cognitive disorder	1.1807
2010	DTAP	Colonoscopy abnormal	2.7156
2010	DTAP	Consciousness fluctuating	6.7889
2010	DTAP	Conversion disorder	2.0889
2010	DTAP	Convulsion	1.1521
2010	DTAP	Cough	1.828
2010	DTAP	Crepitations	2.4687
2010	DTAP	Croup infectious	2.8585
2010	DTAP	Crying	2.0475
2010	DTAP	CSF glucose	9.0519
2010	DTAP	CSF protein	5.4311
2010	DTAP	CSF test	1.3578
2010	DTAP	Culture	1.4292
2010	DTAP	Culture negative	1.5371
2010	DTAP	Culture positive	1.5086
2010	DTAP	Culture throat negative	1.5086
2010	DTAP	Culture urine negative	1.0104
2010	DTAP	Culture urine positive	1.6972
2010	DTAP	Cyanosis	1.3578
2010	DTAP	Cytogenetic analysis normal	6.7889
2010	DTAP	Cytomegalovirus test positive	3.8794
2010	DTAP	Debridement	4.5259
2010	DTAP	Decreased activity	2.5458
2010	DTAP	Decreased appetite	1.1626
2010	DTAP	Decreased eye contact	5.4311
2010	DTAP	Dehydration	1.6212
2010	DTAP	Depressed level of consciousness	1.8411
2010	DTAP	Depressed mood	1.8104
2010	DTAP	Dermatitis allergic	3.3944
2010	DTAP	Dermatitis contact	1.5974
2010	DTAP	Dermatitis diaper	2.3614
2010	DTAP	Dermatomyositis	1.9397
2010	DTAP	Diarrhoea	1.0247
2010	DTAP	Diet refusal	2.187
2010	DTAP	Disorientation	1.0345
2010	DTAP	Disseminated intravascular coagulation	3.0173
2010	DTAP	DNA antibody negative	9.0519
2010	DTAP	Drooling	3.0598
2010	DTAP	Drop attacks	27.1556
2010	DTAP	Drug dispensing error	3.3944
2010	DTAP	Drug screen negative	2.3276
2010	DTAP	Dysarthria	1.4679
2010	DTAP	Dysgraphia	3.3944
2010	DTAP	Dyskinesia	1.2312
2010	DTAP	Dysphemia	1.9397
2010	DTAP	Ear discomfort	1.5517
2010	DTAP	Ear infection	1.058
2010	DTAP	Eating disorder	1.1315
2010	DTAP	Ecchymosis	1.5974
2010	DTAP	Eczema	2.1298
2010	DTAP	Electrocardiogram PR interval	13.5778
2010	DTAP	Electrocardiogram T wave inversion	4.5259
2010	DTAP	Electroencephalogram	1.1937
2010	DTAP	Electroencephalogram abnormal	1.533
2010	DTAP	Electroencephalogram normal	1.2987
2010	DTAP	Electromyogram normal	1.4292
2010	DTAP	Emotional distress	1.4292
2010	DTAP	Endoscopy abnormal	3.0173
2010	DTAP	Endoscopy gastrointestinal abnormal	13.5778
2010	DTAP	Enterostomy	13.5778
2010	DTAP	Enterovirus test negative	1.2343
2010	DTAP	Eosinophil count	13.5778
2010	DTAP	Eosinophil count increased	1.5974
2010	DTAP	Eosinophil percentage decreased	2.4687
2010	DTAP	Epidermolysis	6.7889
2010	DTAP	Epilepsy	3.0173
2010	DTAP	Epstein-Barr virus test negative	1.6972
2010	DTAP	Erythema	1.1752
2010	DTAP	Erythema multiforme	2.0889
2010	DTAP	Erythema of eyelid	4.5259
2010	DTAP	Exaggerated startle response	4.2877
2010	DTAP	Excessive eye blinking	2.263
2010	DTAP	Excoriation	1.6293
2010	DTAP	Exposure to communicable disease	2.7156
2010	DTAP	Extubation	1.0862
2010	DTAP	Eye burns	5.4311
2010	DTAP	Eye movement disorder	2.263
2010	DTAP	Eye rolling	1.2931
2010	DTAP	Eyelid oedema	1.6822
2010	DTAP	Eyelids pruritus	4.5259
2010	DTAP	Fear	2.5862
2010	DTAP	Febrile convulsion	1.1747
2010	DTAP	Feeding disorder neonatal	2.263
2010	DTAP	Fluctuance	13.5778
2010	DTAP	Fluid intake reduced	1.2931
2010	DTAP	Foaming at mouth	2.7156
2010	DTAP	Food allergy	3.542
2010	DTAP	Foreign travel	2.4687
2010	DTAP	Frequent bowel movements	1.5974
2010	DTAP	Full blood count	1.4622
2010	DTAP	Gait disturbance	1.4476
2010	DTAP	Gastroenteritis	1.5667
2010	DTAP	Gastroenteritis rotavirus	3.0173
2010	DTAP	Gastroenteritis viral	1.1315
2010	DTAP	Gastrointestinal disorder	3.542
2010	DTAP	Gastrointestinal haemorrhage	3.8794
2010	DTAP	Gastrointestinal necrosis	4.5259
2010	DTAP	Gastrointestinal oedema	4.5259
2010	DTAP	Gaze palsy	1.2964
2010	DTAP	Gingival bleeding	2.7156
2010	DTAP	Glossodynia	2.0115
2010	DTAP	Glycosylated haemoglobin	4.5259
2010	DTAP	Gram stain positive	5.4311
2010	DTAP	Grand mal convulsion	1.4839
2010	DTAP	Gross motor delay	13.5778
2010	DTAP	Haematemesis	1.0058
2010	DTAP	Haematochezia	1.0021
2010	DTAP	Haematocrit increased	1.8728
2010	DTAP	Haematoma	2.0115
2010	DTAP	Haematuria	1.9397
2010	DTAP	Haemoglobin normal	1.7954
2010	DTAP	Haemoptysis	3.6207
2010	DTAP	Hallucination	1.752
2010	DTAP	Hallucination, visual	5.4311
2010	DTAP	Head banging	3.8794
2010	DTAP	Hemiparesis	1.6972
2010	DTAP	Henoch-Schonlein purpura	1.4292
2010	DTAP	Hyperacusis	3.8794
2010	DTAP	Hyperaesthesia	1.2779
2010	DTAP	Hypersomnia	1.3977
2010	DTAP	Hypoglycaemia	3.0173
2010	DTAP	Hypophagia	1.5742
2010	DTAP	Hypoproteinaemia	13.5778
2010	DTAP	Hypotonia	1.2765
2010	DTAP	Hypotonic-hyporesponsive episode	3.8794
2010	DTAP	Hypoxia	5.0288
2010	DTAP	Idiopathic thrombocytopenic purpura	1.5974
2010	DTAP	Imaging procedure	5.4311
2010	DTAP	Impaired driving ability	3.1333
2010	DTAP	Inability to crawl	2.0889
2010	DTAP	Inappropriate affect	9.0519
2010	DTAP	Inappropriate schedule of drug administration	1.2604
2010	DTAP	Incisional drainage	1.2931
2010	DTAP	Incorrect dose administered	1.1221
2010	DTAP	Incorrect storage of drug	1.5086
2010	DTAP	Induration	1.6551
2010	DTAP	Infantile spitting up	3.1948
2010	DTAP	Inflammation	1.1734
2010	DTAP	Influenza A virus test negative	1.6972
2010	DTAP	Influenza serology	2.263
2010	DTAP	Influenza serology negative	2.263
2010	DTAP	Influenza virus test positive	1.2931
2010	DTAP	Infusion site warmth	9.0519
2010	DTAP	Inguinal hernia, obstructive	9.0519
2010	DTAP	Injection site abscess	1.9397
2010	DTAP	Injection site abscess sterile	4.5259
2010	DTAP	Injection site calcification	13.5778
2010	DTAP	Injection site cellulitis	2.407
2010	DTAP	Injection site discharge	1.8104
2010	DTAP	Injection site discolouration	1.752
2010	DTAP	Injection site dryness	6.3895
2010	DTAP	Injection site erythema	1.9937
2010	DTAP	Injection site haematoma	1.5635
2010	DTAP	Injection site hypersensitivity	5.4311
2010	DTAP	Injection site induration	1.9474
2010	DTAP	Injection site infection	1.0862
2010	DTAP	Injection site lymphadenopathy	4.5259
2010	DTAP	Injection site macule	1.3578
2010	DTAP	Injection site mass	1.47
2010	DTAP	Injection site movement impairment	3.7456
2010	DTAP	Injection site nodule	1.095
2010	DTAP	Injection site oedema	2.1952
2010	DTAP	Injection site pain	1.2783
2010	DTAP	Injection site papule	1.5974
2010	DTAP	Injection site pruritus	1.7165
2010	DTAP	Injection site pustule	1.6972
2010	DTAP	Injection site rash	1.9914
2010	DTAP	Injection site reaction	1.5667
2010	DTAP	Injection site scab	1.0862
2010	DTAP	Injection site swelling	1.9896
2010	DTAP	Injection site urticaria	1.7333
2010	DTAP	Injection site vesicles	1.2931
2010	DTAP	Injection site warmth	2.095
2010	DTAP	Injury associated with device	1.5086
2010	DTAP	Intestinal haemorrhage	9.0519
2010	DTAP	Intestinal ischaemia	2.7156
2010	DTAP	Intra-abdominal pressure increased	9.0519
2010	DTAP	Irritability	1.3816
2010	DTAP	Irritability postvaccinal	9.0519
2010	DTAP	Joint stiffness	1.4292
2010	DTAP	Keloid scar	9.0519
2010	DTAP	Laboratory test abnormal	6.3895
2010	DTAP	Laparoscopic surgery	3.3944
2010	DTAP	Laparotomy	2.0889
2010	DTAP	Lethargy	1.9572
2010	DTAP	Limb injury	3.8794
2010	DTAP	Lip blister	3.3944
2010	DTAP	Lipids	27.1556
2010	DTAP	Listless	3.2218
2010	DTAP	Liver function test	4.5259
2010	DTAP	Liver function test normal	1.2343
2010	DTAP	Lividity	9.0519
2010	DTAP	Local reaction	1.8503
2010	DTAP	Local swelling	2.3535
2010	DTAP	Localised infection	3.8794
2010	DTAP	Lumbar puncture normal	1.9244
2010	DTAP	Lymph node pain	1.198
2010	DTAP	Lymphadenitis	2.8585
2010	DTAP	Lymphocyte count normal	1.0444
2010	DTAP	Lymphocyte percentage	3.3944
2010	DTAP	Lymphocytosis	4.5259
2010	DTAP	Macule	3.8794
2010	DTAP	Mammogram	9.0519
2010	DTAP	Mean cell haemoglobin	1.2931
2010	DTAP	Mean cell haemoglobin concentration	1.1315
2010	DTAP	Mean cell volume abnormal	1.2343
2010	DTAP	Mean platelet volume decreased	2.0889
2010	DTAP	Measles	1.3247
2010	DTAP	Measles antibody negative	2.7156
2010	DTAP	Melaena	2.7156
2010	DTAP	Memory impairment	1.7333
2010	DTAP	Meningitis meningococcal	3.3944
2010	DTAP	Meningitis viral	3.8794
2010	DTAP	Meningococcal bacteraemia	6.7889
2010	DTAP	Mental retardation	27.1556
2010	DTAP	Mental status changes	1.488
2010	DTAP	Middle ear effusion	3.3944
2010	DTAP	Milk allergy	9.0519
2010	DTAP	Moaning	1.0444
2010	DTAP	Mobility decreased	1.1146
2010	DTAP	Monoplegia	2.263
2010	DTAP	Mood altered	3.4815
2010	DTAP	Mouth ulceration	3.3944
2010	DTAP	Mucous membrane disorder	4.5259
2010	DTAP	Multiple allergies	27.1556
2010	DTAP	Mumps	6.7889
2010	DTAP	Muscle contracture	1.3578
2010	DTAP	Muscle twitching	1.1009
2010	DTAP	Mycoplasma test positive	3.8794
2010	DTAP	Myositis	1.3578
2010	DTAP	Nail discolouration	9.0519
2010	DTAP	Nasal flaring	1.8104
2010	DTAP	Nasopharyngitis	3.3944
2010	DTAP	Necrosis	5.4311
2010	DTAP	Neisseria infection	6.7889
2010	DTAP	Nerve conduction studies	1.2343
2010	DTAP	Nerve conduction studies normal	1.0862
2010	DTAP	Nerve injury	1.2931
2010	DTAP	Neurological examination normal	2.1724
2010	DTAP	Neurological symptom	1.6972
2010	DTAP	Neutrophil count increased	1.0649
2010	DTAP	Neutrophil count normal	1.5086
2010	DTAP	Nightmare	3.8794
2010	DTAP	Nodule	1.3087
2010	DTAP	Nuclear magnetic resonance imaging normal	1.0165
2010	DTAP	Nystagmus	1.6972
2010	DTAP	Occult blood	1.0862
2010	DTAP	Occult blood negative	3.3944
2010	DTAP	Occult blood positive	1.2533
2010	DTAP	Oedema mouth	2.0367
2010	DTAP	Oral discomfort	2.263
2010	DTAP	Orchitis	27.1556
2010	DTAP	Otitis media	1.6711
2010	DTAP	Otitis media acute	1.4292
2010	DTAP	Oxygen saturation	1.9397
2010	DTAP	Pain in jaw	1.0058
2010	DTAP	Parasite stool test negative	9.0519
2010	DTAP	Parotitis	8.1467
2010	DTAP	Partial seizures	1.1315
2010	DTAP	Penile swelling	5.4311
2010	DTAP	Personality change	3.0173
2010	DTAP	Personality change due to a general medical condition	27.1556
2010	DTAP	Pertussis	9.6089
2010	DTAP	Petechiae	1.1434
2010	DTAP	Pharyngeal erythema	1.5974
2010	DTAP	Pharyngitis	2.0115
2010	DTAP	Pharyngitis streptococcal	2.4687
2010	DTAP	Piloerection	9.0519
2010	DTAP	Platelet count	1.3578
2010	DTAP	Platelet count increased	1.7662
2010	DTAP	Polydipsia	1.4292
2010	DTAP	Polymerase chain reaction	3.5731
2010	DTAP	Polyuria	1.6972
2010	DTAP	Post procedural haemorrhage	13.5778
2010	DTAP	Post-tussive vomiting	15.8407
2010	DTAP	Pregnancy	6.7889
2010	DTAP	Pregnancy test urine positive	1.9397
2010	DTAP	Premature baby	3.8794
2010	DTAP	Product quality issue	1.3578
2010	DTAP	Prothrombin time	2.263
2010	DTAP	Psychomotor hyperactivity	1.9397
2010	DTAP	Psychomotor skills impaired	9.0519
2010	DTAP	Pulmonary arteriopathy	9.0519
2010	DTAP	Pulmonary hypertension	6.7889
2010	DTAP	Pulmonary valve repair	13.5778
2010	DTAP	Purpura	1.0862
2010	DTAP	Purpura fulminans	6.7889
2010	DTAP	Purulent discharge	4.1778
2010	DTAP	Pyrexia	1.1938
2010	DTAP	Rabies	13.5778
2010	DTAP	Rash erythematous	1.0898
2010	DTAP	Rash generalised	1.0779
2010	DTAP	Rash macular	1.587
2010	DTAP	Rash papular	1.219
2010	DTAP	Rash scarlatiniform	13.5778
2010	DTAP	Raynauds phenomenon	6.7889
2010	DTAP	Reading disorder	27.1556
2010	DTAP	Red blood cell sedimentation rate	1.2533
2010	DTAP	Red blood cells urine	6.7889
2010	DTAP	Rehabilitation therapy	9.0519
2010	DTAP	Renal function test	6.7889
2010	DTAP	Renal impairment	4.5259
2010	DTAP	Respiratory depression	4.5259
2010	DTAP	Respiratory disorder	1.1807
2010	DTAP	Respiratory distress	2.9095
2010	DTAP	Respiratory rate increased	2.8585
2010	DTAP	Respiratory syncytial virus infection	3.1948
2010	DTAP	Respiratory syncytial virus test	1.5974
2010	DTAP	Respiratory syncytial virus test negative	1.8104
2010	DTAP	Respiratory syncytial virus test positive	1.5974
2010	DTAP	Restlessness	2.0115
2010	DTAP	Rhinorrhoea	1.1265
2010	DTAP	Rhonchi	6.0346
2010	DTAP	Right ventricular hypertrophy	9.0519
2010	DTAP	Roseola	2.8585
2010	DTAP	Rotavirus infection	1.5517
2010	DTAP	Rotavirus test negative	2.8092
2010	DTAP	Rotavirus test positive	1.314
2010	DTAP	Salivary hypersecretion	1.2343
2010	DTAP	Sandifers syndrome	5.4311
2010	DTAP	Scab	1.0152
2010	DTAP	Screaming	2.2309
2010	DTAP	Secondary transmission	1.5086
2010	DTAP	Sensation of heaviness	1.4679
2010	DTAP	Septic shock	3.0173
2010	DTAP	Shift to the left	27.1556
2010	DTAP	Shock	1.9397
2010	DTAP	Sinus tachycardia	2.4687
2010	DTAP	Skin burning sensation	1.2069
2010	DTAP	Skin depigmentation	5.4311
2010	DTAP	Skin exfoliation	1.3578
2010	DTAP	Skin graft	6.7889
2010	DTAP	Skin hyperpigmentation	1.6972
2010	DTAP	Skin induration	3.0173
2010	DTAP	Skin infection	2.4687
2010	DTAP	Skin lesion	1.1227
2010	DTAP	Skin mass	2.4687
2010	DTAP	Skin plaque	1.3578
2010	DTAP	Skin reaction	2.5458
2010	DTAP	Skin test positive	1.8104
2010	DTAP	Skin warm	1.2686
2010	DTAP	Skull X-ray normal	5.4311
2010	DTAP	Sleep disorder	3.0173
2010	DTAP	Sluggishness	3.3944
2010	DTAP	Smear cervix abnormal	1.2343
2010	DTAP	Sneezing	1.2931
2010	DTAP	Soft tissue inflammation	9.0519
2010	DTAP	Somnolence	2.0827
2010	DTAP	Speech disorder	2.1849
2010	DTAP	Speech disorder developmental	5.4311
2010	DTAP	Staphylococcal abscess	13.5778
2010	DTAP	Staphylococcal infection	2.7156
2010	DTAP	Staphylococcus test positive	2.263
2010	DTAP	Staring	1.8387
2010	DTAP	Stereotypy	4.5259
2010	DTAP	Stevens-Johnson syndrome	2.0889
2010	DTAP	Stool analysis abnormal	2.0889
2010	DTAP	Strabismus	2.7156
2010	DTAP	Streptococcal identification test negative	1.5974
2010	DTAP	Streptococcus test	1.5788
2010	DTAP	Streptococcus test negative	1.5974
2010	DTAP	Stress	4.5259
2010	DTAP	Sudden death	1.6972
2010	DTAP	Sudden onset of sleep	3.8794
2010	DTAP	Swelling	1.2566
2010	DTAP	Swelling face	1.0319
2010	DTAP	Tensilon test normal	9.0519
2010	DTAP	Tension	1.4292
2010	DTAP	Thinking abnormal	3.3944
2010	DTAP	Throat lesion	9.0519
2010	DTAP	Thyroid function test	1.9397
2010	DTAP	Thyroxine	3.8794
2010	DTAP	Thyroxine free	6.7889
2010	DTAP	Tic	2.8585
2010	DTAP	Tongue biting	3.3944
2010	DTAP	Tongue eruption	13.5778
2010	DTAP	Tonsillar ulcer	27.1556
2010	DTAP	Torticollis	5.4311
2010	DTAP	Tourettes disorder	5.4311
2010	DTAP	Toxicologic test normal	2.7156
2010	DTAP	Traumatic brain injury	9.0519
2010	DTAP	Trismus	2.4687
2010	DTAP	Tryptase	6.7889
2010	DTAP	Tuberculin test negative	3.0173
2010	DTAP	Tuberculin test positive	54.3111
2010	DTAP	Tympanic membrane hyperaemia	1.9397
2010	DTAP	Type 1 diabetes mellitus	1.3578
2010	DTAP	Ultrasound Doppler normal	1.8104
2010	DTAP	Unresponsive to stimuli	1.5677
2010	DTAP	Upper respiratory tract infection	1.0058
2010	DTAP	Urine abnormality	2.0889
2010	DTAP	Urine analysis normal	1.0719
2010	DTAP	Urine leukocyte esterase positive	2.4687
2010	DTAP	Urine odour abnormal	13.5778
2010	DTAP	Urticaria	1.2623
2010	DTAP	Vaccination error	3.1948
2010	DTAP	Vaccination failure	1.0862
2010	DTAP	Vaccination site erythema	2.1439
2010	DTAP	Vaccination site induration	1.6972
2010	DTAP	Vaccination site oedema	5.4311
2010	DTAP	Vaccination site reaction	1.6972
2010	DTAP	Vaccination site swelling	1.2159
2010	DTAP	Varicella	1.2855
2010	DTAP	Varicella virus test	2.0889
2010	DTAP	Varicella virus test negative	1.5974
2010	DTAP	Vascular resistance systemic increased	9.0519
2010	DTAP	Vasculitic rash	2.4687
2010	DTAP	Venous insufficiency	6.7889
2010	DTAP	Venous occlusion	13.5778
2010	DTAP	Viral rash	3.8794
2010	DTAP	Viral test negative	2.0367
2010	DTAP	Viral upper respiratory tract infection	5.4311
2010	DTAP	VIth nerve paralysis	2.7156
2010	DTAP	Vomiting	1.0633
2010	DTAP	Vomiting projectile	2.5558
2010	DTAP	Warm type haemolytic anaemia	9.0519
2010	DTAP	Weight bearing difficulty	1.5086
2010	DTAP	Weight decreased	2.9357
2010	DTAP	West Nile virus test negative	1.9397
2010	DTAP	Wheezing	1.5174
2010	DTAP	White blood cell count	1.6458
2010	DTAP	White blood cell disorder	4.5259
2010	DTAP	White blood cells stool	5.4311
2010	DTAP	White blood cells stool negative	5.4311
2010	DTAP	White blood cells urine positive	1.8104
2010	DTAP	Wound drainage	4.5259
2010	DTAP	Wrong drug administered	1.7098
2010	DTAP	Wrong technique in drug usage process	1.8104
2010	DTAP	X-ray gastrointestinal tract normal	2.263
2010	DTAP	X-ray of pelvis and hip normal	4.5259
2010	DTAPH	Abdominal discomfort	15.2401
2010	DTAPH	Abdominal X-ray	53.8848
2010	DTAPH	Blister	7.0176
2010	DTAPH	Bronchiolitis	125.731
2010	DTAPH	Chest X-ray normal	6.6466
2010	DTAPH	Choking	65.5989
2010	DTAPH	Convulsion	2.9268
2010	DTAPH	Cough	4.2352
2010	DTAPH	Crying	7.9549
2010	DTAPH	Diet refusal	37.9566
2010	DTAPH	Drooling	78.3779
2010	DTAPH	Dyspnoea	1.9306
2010	DTAPH	Eating disorder	125.731
2010	DTAPH	Eczema	55.8805
2010	DTAPH	Emotional distress	38.1968
2010	DTAPH	Exfoliative rash	274.323
2010	DTAPH	Failure to thrive	301.755
2010	DTAPH	Gastrointestinal tube insertion	137.161
2010	DTAPH	Infantile spitting up	81.5554
2010	DTAPH	Injection site induration	1.8708
2010	DTAPH	Injection site mass	16.3997
2010	DTAPH	Irritability	5.0461
2010	DTAPH	Laboratory test abnormal	36.356
2010	DTAPH	Lethargy	10.1772
2010	DTAPH	Movement disorder	26.4697
2010	DTAPH	Oedema mouth	71.8464
2010	DTAPH	Personality change	158.818
2010	DTAPH	Pertussis	34.6845
2010	DTAPH	Polymerase chain reaction	17.6465
2010	DTAPH	Pyrexia	2.0312
2010	DTAPH	Rash	2.8904
2010	DTAPH	Rash erythematous	3.1498
2010	DTAPH	Rash generalised	7.4507
2010	DTAPH	Rash pruritic	6.6466
2010	DTAPH	Sleep disorder	30.4803
2010	DTAPH	Staring	14.7919
2010	DTAPH	Ultrasound abdomen normal	301.755
2010	DTAPH	Urticaria	1.208
2010	DTAPH	Varicella	17.1452
2010	DTAPH	Varicella post vaccine	17.7503
2010	DTAPH	Vomiting	1.0937
2010	DTAPH	Vomiting projectile	32.7994
2010	DTAPHEPBIP	Abdomen scan	32.0841
2010	DTAPHEPBIP	Abdominal distension	1.3368
2010	DTAPHEPBIP	Abdominal mass	32.0841
2010	DTAPHEPBIP	Abdominal pain	1.7066
2010	DTAPHEPBIP	Abdominal X-ray	4.6668
2010	DTAPHEPBIP	Abnormal behaviour	4.4254
2010	DTAPHEPBIP	Abnormal faeces	17.5004
2010	DTAPHEPBIP	Adenovirus test	18.3338
2010	DTAPHEPBIP	Adenovirus test positive	42.7789
2010	DTAPHEPBIP	Alanine aminotransferase normal	9.872
2010	DTAPHEPBIP	Allergy test	2.6191
2010	DTAPHEPBIP	Allergy to vaccine	2.3334
2010	DTAPHEPBIP	Ammonia	42.7789
2010	DTAPHEPBIP	Ammonia normal	42.7789
2010	DTAPHEPBIP	Anion gap normal	16.0421
2010	DTAPHEPBIP	Antibiotic resistant Staphylococcus test negative	6.4168
2010	DTAPHEPBIP	Aphasia	1.86
2010	DTAPHEPBIP	Apnoea	4.1399
2010	DTAPHEPBIP	Apnoeic attack	5.8335
2010	DTAPHEPBIP	Apparent life threatening event	6.7546
2010	DTAPHEPBIP	Aspartate aminotransferase normal	8.021
2010	DTAPHEPBIP	Audiogram abnormal	32.0841
2010	DTAPHEPBIP	Autopsy	7.5492
2010	DTAPHEPBIP	Bacterial infection	5.3474
2010	DTAPHEPBIP	Band neutrophil count	18.3338
2010	DTAPHEPBIP	Band neutrophil percentage	25.6673
2010	DTAPHEPBIP	Band neutrophil percentage increased	9.1669
2010	DTAPHEPBIP	Barium enema	11.4077
2010	DTAPHEPBIP	Basophil percentage decreased	16.0421
2010	DTAPHEPBIP	Blister	1.2022
2010	DTAPHEPBIP	Blood albumin decreased	5.3474
2010	DTAPHEPBIP	Blood calcium normal	7.778
2010	DTAPHEPBIP	Blood chloride increased	9.1669
2010	DTAPHEPBIP	Blood creatinine decreased	5.1335
2010	DTAPHEPBIP	Blood creatinine normal	2.1389
2010	DTAPHEPBIP	Blood culture	2.6737
2010	DTAPHEPBIP	Blood culture negative	2.8362
2010	DTAPHEPBIP	Blood culture positive	2.7306
2010	DTAPHEPBIP	Blood electrolytes	10.6947
2010	DTAPHEPBIP	Blood electrolytes normal	2.7899
2010	DTAPHEPBIP	Blood gases abnormal	3.3773
2010	DTAPHEPBIP	Blood glucose normal	2.468
2010	DTAPHEPBIP	Blood lactic acid normal	42.7789
2010	DTAPHEPBIP	Blood magnesium normal	7.5492
2010	DTAPHEPBIP	Blood phosphorus normal	25.6673
2010	DTAPHEPBIP	Blood potassium normal	2.7306
2010	DTAPHEPBIP	Blood sodium decreased	1.234
2010	DTAPHEPBIP	Blood sodium normal	2.9167
2010	DTAPHEPBIP	Blood test normal	1.7036
2010	DTAPHEPBIP	Blood urea normal	4.503
2010	DTAPHEPBIP	Blood uric acid	25.6673
2010	DTAPHEPBIP	Body temperature	4.1399
2010	DTAPHEPBIP	Body temperature decreased	9.1669
2010	DTAPHEPBIP	Body temperature fluctuation	8.021
2010	DTAPHEPBIP	Body temperature increased	1.4831
2010	DTAPHEPBIP	Body temperature normal	3.889
2010	DTAPHEPBIP	Bordetella test positive	5.1335
2010	DTAPHEPBIP	Brain stem auditory evoked response	55.0014
2010	DTAPHEPBIP	Breath holding	8.021
2010	DTAPHEPBIP	Bronchitis	2.2917
2010	DTAPHEPBIP	Bronchoscopy	128.337
2010	DTAPHEPBIP	Bronchospasm	8.5558
2010	DTAPHEPBIP	C-reactive protein increased	5.3474
2010	DTAPHEPBIP	Capillary nail refill test	64.1683
2010	DTAPHEPBIP	Carbon dioxide decreased	2.0371
2010	DTAPHEPBIP	Cardiac failure	64.1683
2010	DTAPHEPBIP	Cardiac function test	32.0841
2010	DTAPHEPBIP	Cardiac monitoring	5.1335
2010	DTAPHEPBIP	Cardio-respiratory arrest	11.1597
2010	DTAPHEPBIP	Cephalhaematoma	42.7789
2010	DTAPHEPBIP	Cerebellar ataxia	4.5834
2010	DTAPHEPBIP	Chapped lips	7.5492
2010	DTAPHEPBIP	Cheilitis	4.5834
2010	DTAPHEPBIP	Chest X-ray	1.8873
2010	DTAPHEPBIP	Chest X-ray normal	2.884
2010	DTAPHEPBIP	Choking	2.7899
2010	DTAPHEPBIP	Chromosome analysis normal	25.6673
2010	DTAPHEPBIP	Clostridial infection	12.8337
2010	DTAPHEPBIP	Clostridium test	16.0421
2010	DTAPHEPBIP	Coagulation test	32.0841
2010	DTAPHEPBIP	Cold sweat	1.1408
2010	DTAPHEPBIP	Colitis	28.5192
2010	DTAPHEPBIP	Computerised tomogram abnormal	2.9616
2010	DTAPHEPBIP	Computerised tomogram head	6.2434
2010	DTAPHEPBIP	Computerised tomogram normal	2.1492
2010	DTAPHEPBIP	Conjunctival discolouration	42.7789
2010	DTAPHEPBIP	Conjunctival hyperaemia	15.0984
2010	DTAPHEPBIP	Conjunctivitis	5.9691
2010	DTAPHEPBIP	Constipation	6.3376
2010	DTAPHEPBIP	Convulsion	2.7954
2010	DTAPHEPBIP	Coronary artery aneurysm	21.3894
2010	DTAPHEPBIP	Coronary artery dilatation	9.872
2010	DTAPHEPBIP	Craniocerebral injury	42.7789
2010	DTAPHEPBIP	Crying	3.4654
2010	DTAPHEPBIP	CSF culture negative	2.6014
2010	DTAPHEPBIP	CSF culture positive	9.872
2010	DTAPHEPBIP	CSF test abnormal	4.5834
2010	DTAPHEPBIP	CSF test normal	2.9167
2010	DTAPHEPBIP	Culture	3.2907
2010	DTAPHEPBIP	Culture stool	14.2596
2010	DTAPHEPBIP	Culture stool negative	1.9445
2010	DTAPHEPBIP	Culture stool positive	8.5558
2010	DTAPHEPBIP	Culture urine	5.0328
2010	DTAPHEPBIP	Culture urine negative	5.3973
2010	DTAPHEPBIP	Cyanosis	6.8998
2010	DTAPHEPBIP	Cytogenetic analysis	42.7789
2010	DTAPHEPBIP	Deafness	12.8337
2010	DTAPHEPBIP	Deafness bilateral	42.7789
2010	DTAPHEPBIP	Death	3.975
2010	DTAPHEPBIP	Decreased appetite	1.3309
2010	DTAPHEPBIP	Dehydration	2.4562
2010	DTAPHEPBIP	Developmental delay	12.8337
2010	DTAPHEPBIP	Device malfunction	19.7441
2010	DTAPHEPBIP	Diarrhoea	1.5178
2010	DTAPHEPBIP	Diarrhoea haemorrhagic	6.7546
2010	DTAPHEPBIP	Diet refusal	2.4368
2010	DTAPHEPBIP	Differential white blood cell count	1.7343
2010	DTAPHEPBIP	Drooling	1.6453
2010	DTAPHEPBIP	Drug ineffective	42.7789
2010	DTAPHEPBIP	Drug screen	21.3894
2010	DTAPHEPBIP	Drug screen negative	3.4686
2010	DTAPHEPBIP	Dysarthria	1.6667
2010	DTAPHEPBIP	Dyskinesia	1.8827
2010	DTAPHEPBIP	Dysstasia	2.5413
2010	DTAPHEPBIP	Ear discomfort	3.5649
2010	DTAPHEPBIP	Echocardiogram abnormal	5.2741
2010	DTAPHEPBIP	Echocardiogram normal	2.9167
2010	DTAPHEPBIP	Eczema	2.3766
2010	DTAPHEPBIP	Electrocardiogram normal	1.3701
2010	DTAPHEPBIP	Electroencephalogram	3.4686
2010	DTAPHEPBIP	Electroencephalogram abnormal	5.0927
2010	DTAPHEPBIP	Electroencephalogram normal	3.8391
2010	DTAPHEPBIP	Emotional distress	5.0001
2010	DTAPHEPBIP	Encephalopathy	3.889
2010	DTAPHEPBIP	Endoscopy normal	32.0841
2010	DTAPHEPBIP	Endotracheal intubation	1.6776
2010	DTAPHEPBIP	Enema administration	5.4611
2010	DTAPHEPBIP	Eosinophil percentage	10.6947
2010	DTAPHEPBIP	Epistaxis	1.7112
2010	DTAPHEPBIP	Erythema infectiosum	128.337
2010	DTAPHEPBIP	Erythema multiforme	2.3334
2010	DTAPHEPBIP	Excoriation	2.468
2010	DTAPHEPBIP	Expired drug administered	1.3701
2010	DTAPHEPBIP	Eye discharge	2.884
2010	DTAPHEPBIP	Eye movement disorder	5.1335
2010	DTAPHEPBIP	Face oedema	2.7899
2010	DTAPHEPBIP	Faeces discoloured	6.1849
2010	DTAPHEPBIP	Fear	5.8335
2010	DTAPHEPBIP	Febrile convulsion	2.2292
2010	DTAPHEPBIP	Feeding disorder neonatal	6.9371
2010	DTAPHEPBIP	Fibrin D dimer	32.0841
2010	DTAPHEPBIP	Fontanelle bulging	21.3894
2010	DTAPHEPBIP	Food intolerance	11.667
2010	DTAPHEPBIP	Full blood count	1.5165
2010	DTAPHEPBIP	Full blood count abnormal	1.442
2010	DTAPHEPBIP	Full blood count normal	3.1577
2010	DTAPHEPBIP	Gastroenteritis	4.8429
2010	DTAPHEPBIP	Gastrooesophageal reflux disease	7.0002
2010	DTAPHEPBIP	Glomerular filtration rate	21.3894
2010	DTAPHEPBIP	Gram stain	3.0556
2010	DTAPHEPBIP	Grand mal convulsion	3.4132
2010	DTAPHEPBIP	Haematemesis	4.7532
2010	DTAPHEPBIP	Haematochezia	3.7608
2010	DTAPHEPBIP	Haematocrit decreased	2.3124
2010	DTAPHEPBIP	Haematocrit normal	3.0924
2010	DTAPHEPBIP	Haemoglobin decreased	2.3548
2010	DTAPHEPBIP	Haemoglobin normal	2.021
2010	DTAPHEPBIP	Haemophilus infection	18.3338
2010	DTAPHEPBIP	Haemophilus test positive	10.6947
2010	DTAPHEPBIP	Head banging	18.3338
2010	DTAPHEPBIP	Heart rate increased	1.3912
2010	DTAPHEPBIP	Hypersomnia	1.8204
2010	DTAPHEPBIP	Hypokinesia	2.6191
2010	DTAPHEPBIP	Hypothermia	64.1683
2010	DTAPHEPBIP	Hypotonia	6.6096
2010	DTAPHEPBIP	Hypoxia	4.1399
2010	DTAPHEPBIP	Immunisation reaction	1.8873
2010	DTAPHEPBIP	Immunoglobulin therapy	2.6058
2010	DTAPHEPBIP	Impaired work ability	1.8334
2010	DTAPHEPBIP	Inappropriate schedule of drug administration	1.395
2010	DTAPHEPBIP	Incorrect dose administered	3.6668
2010	DTAPHEPBIP	Incorrect drug dosage form administered	4.503
2010	DTAPHEPBIP	Incorrect route of drug administration	4.3751
2010	DTAPHEPBIP	Increased bronchial secretion	8.5558
2010	DTAPHEPBIP	Infantile spitting up	3.4686
2010	DTAPHEPBIP	Infection	1.7343
2010	DTAPHEPBIP	Influenza serology negative	2.0053
2010	DTAPHEPBIP	Influenza virus test negative	2.8519
2010	DTAPHEPBIP	Infrequent bowel movements	64.1683
2010	DTAPHEPBIP	Injection site abscess	9.1669
2010	DTAPHEPBIP	Injection site atrophy	5.3474
2010	DTAPHEPBIP	Injection site discolouration	2.3766
2010	DTAPHEPBIP	Injection site dryness	6.4168
2010	DTAPHEPBIP	Injection site erosion	21.3894
2010	DTAPHEPBIP	Injection site haematoma	1.1127
2010	DTAPHEPBIP	Injection site induration	1.3661
2010	DTAPHEPBIP	Injection site macule	3.1302
2010	DTAPHEPBIP	Injection site mass	2.8362
2010	DTAPHEPBIP	Injection site nodule	3.5791
2010	DTAPHEPBIP	Injection site oedema	1.0754
2010	DTAPHEPBIP	Injection site pallor	128.337
2010	DTAPHEPBIP	Injection site papule	1.1994
2010	DTAPHEPBIP	Injection site rash	1.3424
2010	DTAPHEPBIP	Injection site scab	5.1335
2010	DTAPHEPBIP	Injection site scar	10.6947
2010	DTAPHEPBIP	Injection site ulcer	6.4168
2010	DTAPHEPBIP	Injection site urticaria	1.1774
2010	DTAPHEPBIP	Injury	7.1298
2010	DTAPHEPBIP	Injury associated with device	15.0984
2010	DTAPHEPBIP	Insomnia	1.1391
2010	DTAPHEPBIP	International normalised ratio	7.5492
2010	DTAPHEPBIP	Intestinal malrotation	42.7789
2010	DTAPHEPBIP	Intussusception	6.2958
2010	DTAPHEPBIP	Irritability	3.976
2010	DTAPHEPBIP	Kawasakis disease	13.8742
2010	DTAPHEPBIP	Laboratory test	2.5964
2010	DTAPHEPBIP	Laboratory test normal	1.4794
2010	DTAPHEPBIP	Laryngeal cyst	128.337
2010	DTAPHEPBIP	Laryngeal cyst removal	128.337
2010	DTAPHEPBIP	Laryngitis	7.5492
2010	DTAPHEPBIP	Lethargy	2.4173
2010	DTAPHEPBIP	Leukocytosis	6.4168
2010	DTAPHEPBIP	Lividity	42.7789
2010	DTAPHEPBIP	Local swelling	2.4063
2010	DTAPHEPBIP	Lumbar puncture	3.923
2010	DTAPHEPBIP	Lymphocyte morphology abnormal	18.3338
2010	DTAPHEPBIP	Lymphocyte percentage decreased	3.2084
2010	DTAPHEPBIP	Lymphocyte percentage increased	4.936
2010	DTAPHEPBIP	Mass	1.0267
2010	DTAPHEPBIP	Mean cell volume decreased	2.9167
2010	DTAPHEPBIP	Mean cell volume normal	5.5799
2010	DTAPHEPBIP	Mechanical ventilation	8.2798
2010	DTAPHEPBIP	Meningitis	6.7546
2010	DTAPHEPBIP	Meningitis haemophilus	64.1683
2010	DTAPHEPBIP	Meningitis pneumococcal	39.4882
2010	DTAPHEPBIP	Mental status changes	1.6886
2010	DTAPHEPBIP	Metabolic function test	1.2931
2010	DTAPHEPBIP	Metabolic function test normal	5.1335
2010	DTAPHEPBIP	Miosis	9.872
2010	DTAPHEPBIP	Mitral valve repair	42.7789
2010	DTAPHEPBIP	Monocyte count increased	1.8076
2010	DTAPHEPBIP	Monocyte percentage	8.021
2010	DTAPHEPBIP	Mood altered	6.1113
2010	DTAPHEPBIP	Mucosal inflammation	32.0841
2010	DTAPHEPBIP	Mucous stools	6.1113
2010	DTAPHEPBIP	Muscle twitching	1.6886
2010	DTAPHEPBIP	Myoclonus	8.2798
2010	DTAPHEPBIP	Nasal congestion	1.3849
2010	DTAPHEPBIP	Necrotising colitis	64.1683
2010	DTAPHEPBIP	Neurological examination normal	2.4214
2010	DTAPHEPBIP	Neutrophil count	8.021
2010	DTAPHEPBIP	Neutrophil count decreased	2.9846
2010	DTAPHEPBIP	Neutrophil percentage decreased	8.1917
2010	DTAPHEPBIP	Neutrophil percentage increased	1.6886
2010	DTAPHEPBIP	Neutrophil toxic granulation present	12.8337
2010	DTAPHEPBIP	No adverse event	1.3977
2010	DTAPHEPBIP	Normal newborn	12.8337
2010	DTAPHEPBIP	Nuclear magnetic resonance imaging	1.4
2010	DTAPHEPBIP	Nuclear magnetic resonance imaging brain	6.2098
2010	DTAPHEPBIP	Nuclear magnetic resonance imaging brain abnormal	1.6042
2010	DTAPHEPBIP	Occult blood positive	1.9155
2010	DTAPHEPBIP	Oedema mouth	3.0556
2010	DTAPHEPBIP	Opisthotonus	3.7746
2010	DTAPHEPBIP	Otitis media	7.8976
2010	DTAPHEPBIP	Oxygen saturation normal	7.404
2010	DTAPHEPBIP	Oxygen supplementation	12.8337
2010	DTAPHEPBIP	Painful defaecation	21.3894
2010	DTAPHEPBIP	Pallor	1.8386
2010	DTAPHEPBIP	Papule	2.7899
2010	DTAPHEPBIP	Peripheral coldness	1.2582
2010	DTAPHEPBIP	Pertussis	1.4751
2010	DTAPHEPBIP	Platelet count increased	4.0421
2010	DTAPHEPBIP	Platelet count normal	1.8873
2010	DTAPHEPBIP	Platelet morphology	42.7789
2010	DTAPHEPBIP	Platelet transfusion	18.3338
2010	DTAPHEPBIP	Pleural effusion	9.1669
2010	DTAPHEPBIP	Pneumococcal sepsis	14.2596
2010	DTAPHEPBIP	Polychromic red blood cells present	42.7789
2010	DTAPHEPBIP	Posture abnormal	1.5651
2010	DTAPHEPBIP	Product quality issue	13.5091
2010	DTAPHEPBIP	Prothrombin time prolonged	3.2084
2010	DTAPHEPBIP	Pulmonary haemorrhage	64.1683
2010	DTAPHEPBIP	Pupils unequal	21.3894
2010	DTAPHEPBIP	Purulent discharge	9.1669
2010	DTAPHEPBIP	Pyrexia	1.2377
2010	DTAPHEPBIP	Pyuria	25.6673
2010	DTAPHEPBIP	Rash	1.5327
2010	DTAPHEPBIP	Rash generalised	1.116
2010	DTAPHEPBIP	Rash maculo-papular	2.6298
2010	DTAPHEPBIP	Rash papular	1.55
2010	DTAPHEPBIP	Red blood cell count decreased	1.0785
2010	DTAPHEPBIP	Red blood cell count normal	4.8429
2010	DTAPHEPBIP	Red blood cell elliptocytes present	42.7789
2010	DTAPHEPBIP	Red blood cell microcytes present	42.7789
2010	DTAPHEPBIP	Red blood cell morphology abnormal	42.7789
2010	DTAPHEPBIP	Red blood cell poikilocytes present	42.7789
2010	DTAPHEPBIP	Red blood cell sedimentation rate	3.889
2010	DTAPHEPBIP	Red blood cell sedimentation rate increased	4.5189
2010	DTAPHEPBIP	Red cell distribution width normal	12.8337
2010	DTAPHEPBIP	Regurgitation	11.667
2010	DTAPHEPBIP	Respiration abnormal	8.5558
2010	DTAPHEPBIP	Respiratory arrest	2.3334
2010	DTAPHEPBIP	Respiratory rate increased	3.1302
2010	DTAPHEPBIP	Respiratory syncytial virus test	7.5492
2010	DTAPHEPBIP	Respiratory syncytial virus test negative	5.5799
2010	DTAPHEPBIP	Resuscitation	2.2127
2010	DTAPHEPBIP	Retching	2.3988
2010	DTAPHEPBIP	Rhinitis	11.667
2010	DTAPHEPBIP	Rotavirus infection	3.5649
2010	DTAPHEPBIP	Rotavirus test negative	4.1399
2010	DTAPHEPBIP	Rotavirus test positive	4.0742
2010	DTAPHEPBIP	Salmonella test positive	64.1683
2010	DTAPHEPBIP	Salmonellosis	32.0841
2010	DTAPHEPBIP	Scan brain	1.0695
2010	DTAPHEPBIP	Screaming	6.3463
2010	DTAPHEPBIP	Sepsis	3.6668
2010	DTAPHEPBIP	Sinusitis	2.9167
2010	DTAPHEPBIP	Skeletal survey	25.6673
2010	DTAPHEPBIP	Skin discolouration	1.8247
2010	DTAPHEPBIP	Skull X-ray	128.337
2010	DTAPHEPBIP	Sleep disorder	1.2963
2010	DTAPHEPBIP	Small intestinal intussusception reduction	18.3338
2010	DTAPHEPBIP	Social avoidant behaviour	32.0841
2010	DTAPHEPBIP	Somnolence	1.0636
2010	DTAPHEPBIP	Staring	2.554
2010	DTAPHEPBIP	Stool reducing substances increased	42.7789
2010	DTAPHEPBIP	Streptococcus test positive	2.3766
2010	DTAPHEPBIP	Stridor	4.1399
2010	DTAPHEPBIP	Subdural haematoma	21.3894
2010	DTAPHEPBIP	Subdural haemorrhage	18.3338
2010	DTAPHEPBIP	Sudden infant death syndrome	16.0421
2010	DTAPHEPBIP	Surgery	7.9383
2010	DTAPHEPBIP	Surgical failure	42.7789
2010	DTAPHEPBIP	Swelling face	1.2484
2010	DTAPHEPBIP	Syringe issue	10.6947
2010	DTAPHEPBIP	Tachypnoea	4.1399
2010	DTAPHEPBIP	Testicular swelling	21.3894
2010	DTAPHEPBIP	Tonic clonic movements	1.5098
2010	DTAPHEPBIP	Tremor	1.0071
2010	DTAPHEPBIP	Ultrasound abdomen abnormal	1.395
2010	DTAPHEPBIP	Ultrasound scan	4.0105
2010	DTAPHEPBIP	Ultrasound scan normal	1.442
2010	DTAPHEPBIP	Umbilical hernia	25.6673
2010	DTAPHEPBIP	Unevaluable event	1.1357
2010	DTAPHEPBIP	Unresponsive to stimuli	2.8122
2010	DTAPHEPBIP	Upper respiratory tract infection	4.7532
2010	DTAPHEPBIP	Urine analysis	2.7306
2010	DTAPHEPBIP	Urine analysis abnormal	8.021
2010	DTAPHEPBIP	Urine analysis normal	2.9073
2010	DTAPHEPBIP	Urine output decreased	3.889
2010	DTAPHEPBIP	Urticaria	1.1398
2010	DTAPHEPBIP	Vaccination failure	5.1335
2010	DTAPHEPBIP	Vaccination site rash	10.6947
2010	DTAPHEPBIP	Vaccine breakthrough infection	21.3894
2010	DTAPHEPBIP	Vasculitic rash	11.667
2010	DTAPHEPBIP	Viral test negative	3.0556
2010	DTAPHEPBIP	Vomiting	1.4578
2010	DTAPHEPBIP	Vomiting projectile	7.2918
2010	DTAPHEPBIP	Weight bearing difficulty	4.6668
2010	DTAPHEPBIP	Weight decreased	1.5844
2010	DTAPHEPBIP	White blood cell count decreased	2.7018
2010	DTAPHEPBIP	White blood cell count normal	1.8076
2010	DTAPHEPBIP	White blood cells stool positive	42.7789
2010	DTAPHEPBIP	White blood cells urine positive	8.5558
2010	DTAPHEPBIP	Wrong drug administered	2.0443
2010	DTAPHEPBIP	Wrong technique in drug usage process	4.1399
2010	DTAPHEPBIP	X-ray abnormal	1.9744
2010	DTAPHEPBIP	X-ray normal	1.2707
2010	DTAPHEPBIP	X-ray of pelvis and hip abnormal	42.7789
2010	DTAPIPV	Abasia	2.6826
2010	DTAPIPV	Abdominal pain	1.1344
2010	DTAPIPV	Accidental exposure	1.7292
2010	DTAPIPV	Acute disseminated encephalomyelitis	3.2226
2010	DTAPIPV	Administration site reaction	8.8622
2010	DTAPIPV	Adverse event	2.6258
2010	DTAPIPV	Adverse reaction	1.0275
2010	DTAPIPV	Aggression	2.1484
2010	DTAPIPV	Agitation	2.9541
2010	DTAPIPV	Aldolase increased	14.1796
2010	DTAPIPV	Altered state of consciousness	6.4453
2010	DTAPIPV	Anaphylactic reaction	1.9878
2010	DTAPIPV	Angioedema	3.7315
2010	DTAPIPV	Angiotensin converting enzyme	17.7245
2010	DTAPIPV	Aspiration bone marrow	7.0898
2010	DTAPIPV	Aspiration joint	10.1283
2010	DTAPIPV	Auricular swelling	4.4311
2010	DTAPIPV	Bacterial culture positive	35.4489
2010	DTAPIPV	Bacterial test	2.8359
2010	DTAPIPV	Band neutrophil count	10.1283
2010	DTAPIPV	Band neutrophil count increased	3.9388
2010	DTAPIPV	Blood creatine phosphokinase normal	1.6113
2010	DTAPIPV	Blood electrolytes normal	3.151
2010	DTAPIPV	Blood gases abnormal	1.8657
2010	DTAPIPV	Blood sodium normal	1.6113
2010	DTaPIPV	Blood urine present	2.0852
2010	DTAPIPV	Body temperature	2.287
2010	DTAPIPV	Body temperature increased	1.6013
2010	DTAPIPV	Body temperature normal	1.0582
2010	DTAPIPV	Borrelia burgdorferi serology	10.1283
2010	DTAPIPV	Bruxism	4.1705
2010	DTAPIPV	C-reactive protein increased	1.4469
2010	DTAPIPV	Cardiac telemetry	17.7245
2010	DTAPIPV	Cellulitis	2.36
2010	DTAPIPV	Chapped lips	4.1705
2010	DTAPIPV	Chest X-ray	1.0426
2010	DTAPIPV	Clonus	3.3761
2010	DTAPIPV	Clostridium difficile colitis	11.8163
2010	DTAPIPV	Clostridium test positive	14.1796
2010	DTAPIPV	Coagulation test abnormal	8.8622
2010	DTAPIPV	Colectomy	6.4453
2010	DTAPIPV	Conjunctival hyperaemia	8.3409
2010	DTAPIPV	Crying	1.0083
2010	DTAPIPV	CSF cell count normal	2.5321
2010	DTAPIPV	CSF white blood cell count increased	1.3634
2010	DTAPIPV	Culture throat	2.9541
2010	DTAPIPV	Dandy-Walker syndrome	23.6326
2010	DTAPIPV	Decreased activity	2.0852
2010	DTAPIPV	Delirium	2.7268
2010	DTAPIPV	Dermatomyositis	10.9074
2010	DTAPIPV	Device malfunction	5.0641
2010	DTAPIPV	Differential white blood cell count normal	1.6488
2010	DTAPIPV	Disturbance in attention	1.477
2010	DTAPIPV	Drug administration error	1.8657
2010	DTAPIPV	Drug hypersensitivity	2.0257
2010	DTAPIPV	Drug screen negative	1.9162
2010	DTAPIPV	Dyskinesia	1.0401
2010	DTAPIPV	Dysstasia	1.4039
2010	DTAPIPV	Ecchymosis	2.0257
2010	DTAPIPV	Echocardiogram	1.2224
2010	DTAPIPV	Electrocardiogram ambulatory	10.1283
2010	DTAPIPV	Encephalopathy	2.1484
2010	DTAPIPV	Enuresis	10.1283
2010	DTAPIPV	Epstein-Barr virus test negative	4.4311
2010	DTAPIPV	Erythema	1.5834
2010	DTAPIPV	Erythema induratum	17.7245
2010	DTAPIPV	Erythema multiforme	1.9513
2010	DTAPIPV	Eye rolling	3.3761
2010	DTAPIPV	Eye swelling	1.4039
2010	DTAPIPV	Eyelid disorder	2.6258
2010	DTAPIPV	Eyelid oedema	2.4448
2010	DTAPIPV	Facial palsy	1.2017
2010	DTAPIPV	Faecal incontinence	3.7315
2010	DTAPIPV	Fall	1.0681
2010	DTAPIPV	Gait disturbance	1.1313
2010	DTAPIPV	Gastroenteritis	1.3129
2010	DTAPIPV	Gastrointestinal infection	11.8163
2010	DTAPIPV	Gastrostomy tube insertion	23.6326
2010	DTAPIPV	General physical health deterioration	6.4453
2010	DTAPIPV	Generalised erythema	13.2933
2010	DTAPIPV	Genital rash	35.4489
2010	DTAPIPV	Grip strength decreased	1.4469
2010	DTAPIPV	Haematocrit normal	1.7084
2010	DTAPIPV	Haematology test	23.6326
2010	DTaPIPV	Haematuria	5.0641
2010	DTAPIPV	Haemoglobin increased	2.2156
2010	DTAPIPV	Head discomfort	4.4311
2010	DTAPIPV	Heart rate decreased	1.1623
2010	DTAPIPV	Hydrocephalus	23.6326
2010	DTAPIPV	Hyperaemia	14.1796
2010	DTAPIPV	Hyperkeratosis	35.4489
2010	DTAPIPV	Hyperreflexia	4.7265
2010	DTAPIPV	Hypersensitivity	1.9115
2010	DTAPIPV	Hyporeflexia	2.5321
2010	DTAPIPV	Hypotonia	1.477
2010	DTAPIPV	Hypotonic-hyporesponsive episode	10.1283
2010	DTAPIPV	Idiopathic thrombocytopenic purpura	1.3377
2010	DTAPIPV	Ileectomy	23.6326
2010	DTAPIPV	Immunisation reaction	5.5389
2010	DTAPIPV	Immunoglobulin therapy	1.0742
2010	DTAPIPV	Inappropriate schedule of drug administration	2.0593
2010	DTAPIPV	Incorrect dose administered	1.1435
2010	DTAPIPV	Influenza A virus test positive	1.9694
2010	DTAPIPV	Injection site cellulitis	3.7397
2010	DTAPIPV	Injection site discharge	4.7265
2010	DTAPIPV	Injection site discolouration	2.2156
2010	DTAPIPV	Injection site discomfort	5.1375
2010	DTAPIPV	Injection site erythema	3.4048
2010	DTAPIPV	Injection site extravasation	17.7245
2010	DTAPIPV	Injection site haematoma	1.2402
2010	DTAPIPV	Injection site haemorrhage	2.0257
2010	DTAPIPV	Injection site induration	3.2623
2010	DTAPIPV	Injection site infection	1.3902
2010	DTAPIPV	Injection site inflammation	2.3191
2010	DTAPIPV	Injection site irritation	2.7268
2010	DTAPIPV	Injection site macule	3.5449
2010	DTAPIPV	Injection site mass	1.9694
2010	DTAPIPV	Injection site movement impairment	4.5741
2010	DTAPIPV	Injection site nodule	1.1165
2010	DTAPIPV	Injection site oedema	5.9614
2010	DTAPIPV	Injection site pain	1.7793
2010	DTAPIPV	Injection site pallor	70.8978
2010	DTAPIPV	Injection site papule	2.0257
2010	DTAPIPV	Injection site pruritus	2.2295
2010	DTAPIPV	Injection site rash	1.4989
2010	DTAPIPV	Injection site reaction	2.8145
2010	DTAPIPV	Injection site swelling	3.4161
2010	DTAPIPV	Injection site urticaria	2.9541
2010	DTAPIPV	Injection site vesicles	2.4448
2010	DTAPIPV	Injection site warmth	3.7102
2010	DTAPIPV	Joint stiffness	1.2017
2010	DTAPIPV	Joint swelling	1.1882
2010	DTAPIPV	Limb discomfort	1.3377
2010	DTAPIPV	Lip swelling	2.4371
2010	DTAPIPV	Liver function test abnormal	1.688
2010	DTAPIPV	Lobar pneumonia	3.2226
2010	DTAPIPV	Local reaction	4.5284
2010	DTAPIPV	Lumbar puncture abnormal	1.266
2010	DTAPIPV	Mean cell volume decreased	1.6113
2010	DTAPIPV	Measles	1.688
2010	DTAPIPV	Milia	23.6326
2010	DTAPIPV	Moaning	2.7268
2010	DTAPIPV	Mononucleosis heterophile test negative	1.8657
2010	DTAPIPV	Moraxella test positive	17.7245
2010	DTAPIPV	Muscle contractions involuntary	2.5321
2010	DTAPIPV	Musculoskeletal discomfort	1.688
2010	DTAPIPV	Myosclerosis	11.8163
2010	DTAPIPV	Nasal flaring	4.7265
2010	DTAPIPV	Nasal oedema	35.4489
2010	DTAPIPV	Nerve conduction studies abnormal	1.2891
2010	DTAPIPV	Neurological examination abnormal	2.4448
2010	DTAPIPV	Neurological examination normal	1.3377
2010	DTAPIPV	Neutrophil count	4.4311
2010	DTAPIPV	Nodule on extremity	5.4537
2010	DTAPIPV	Nuclear magnetic resonance imaging brain normal	1.2224
2010	DTAPIPV	Nuclear magnetic resonance imaging spinal cord abnormal	3.0825
2010	DTAPIPV	Oedema	3.9388
2010	DTAPIPV	Oedema mouth	3.4584
2010	DTAPIPV	Oedema peripheral	1.4671
2010	DTAPIPV	Off label use	7.8775
2010	DTAPIPV	Oral herpes	1.6113
2010	DTAPIPV	Oral pustule	14.1796
2010	DTAPIPV	Oxygen saturation	5.0641
2010	DTAPIPV	Oxygen saturation decreased	2.2507
2010	DTAPIPV	Oxygen supplementation	7.0898
2010	DTAPIPV	Pain in jaw	1.2891
2010	DTAPIPV	Parotid gland enlargement	5.0641
2010	DTAPIPV	Penile swelling	14.1796
2010	DTAPIPV	Periorbital oedema	11.8163
2010	DTAPIPV	Petechiae	1.4618
2010	DTAPIPV	Platelet count normal	1.0426
2010	DTAPIPV	Poor quality sleep	1.5085
2010	DTAPIPV	Pseudomonas test positive	35.4489
2010	DTAPIPV	Psychomotor hyperactivity	5.0641
2010	DTAPIPV	Pulse abnormal	3.9388
2010	DTAPIPV	Rash erythematous	1.2795
2010	DTAPIPV	Rash macular	1.9363
2010	DTAPIPV	Rash pustular	2.1164
2010	DTAPIPV	Red man syndrome	17.7245
2010	DTAPIPV	Respiratory distress	1.1623
2010	DTAPIPV	Respiratory failure	1.7724
2010	DTAPIPV	Restlessness	1.2438
2010	DTAPIPV	Retching	1.3252
2010	DTAPIPV	Reticulocyte count increased	23.6326
2010	DTAPIPV	Reticulocyte count normal	23.6326
2010	DTAPIPV	Scratch	4.1705
2010	DTAPIPV	Serum sickness	4.4311
2010	DTAPIPV	Shock	2.4448
2010	DTAPIPV	Sick relative	11.8163
2010	DTAPIPV	Similar reaction on previous exposure to drug	1.0582
2010	DTAPIPV	Skin discolouration	1.3504
2010	DTAPIPV	Skin lesion	1.2532
2010	DTAPIPV	Skin nodule	11.8163
2010	DTAPIPV	Skin oedema	7.0898
2010	DTAPIPV	Skin plaque	3.5449
2010	DTAPIPV	Skin striae	7.8775
2010	DTAPIPV	Skin tightness	5.9082
2010	DTAPIPV	Skin warm	1.7977
2010	DTAPIPV	Streptococcus test positive	1.3129
2010	DTAPIPV	Stridor	2.287
2010	DTAPIPV	Supraventricular tachycardia	10.1283
2010	DTAPIPV	Surgery	1.4039
2010	DTAPIPV	Swelling	1.6867
2010	DTAPIPV	Swelling face	1.8215
2010	DTAPIPV	Tenderness	2.0428
2010	DTAPIPV	Thyroxine increased	35.4489
2010	DTAPIPV	Tonsillar hypertrophy	5.4537
2010	DTAPIPV	Ultrasound scan abnormal	1.3634
2010	DTAPIPV	Unevaluable event	2.0805
2010	DTaPIPV	Urine analysis abnormal	1.0582
2010	DTAPIPV	Urine ketone body present	1.9694
2010	DTAPIPV	Urticaria	1.3001
2010	DTAPIPV	Use of accessory respiratory muscles	1.7724
2010	DTAPIPV	Vaccination site cellulitis	7.0898
2010	DTAPIPV	Vaccination site pain	2.3245
2010	DTAPIPV	Vaccination site reaction	2.1484
2010	DTAPIPV	Vaccination site swelling	1.0275
2010	DTAPIPV	Vaccination site warmth	1.6488
2010	DTAPIPV	Varicella	1.2224
2010	DTAPIPV	Ventriculo-peritoneal shunt	17.7245
2010	DTAPIPV	Viral test	2.0852
2010	DTAPIPV	Wheezing	1.0503
2010	DTAPIPV	Wound	4.5741
2010	DTAPIPV	Wrong drug administered	1.1293
2010	DTAPIPV	X-ray limb	5.4537
2010	DTAPIPVHIB	Abdominal distension	4.6643
2010	DTAPIPVHIB	Abdominal operation	20.2898
2010	DTAPIPVHIB	Abdominal pain	1.2064
2010	DTAPIPVHIB	Abdominal rigidity	8.1159
2010	DTAPIPVHIB	Abdominal tenderness	6.0869
2010	DTAPIPVHIB	Abdominal X-ray	7.6087
2010	DTAPIPVHIB	Abnormal behaviour	1.0405
2010	DTAPIPVHIB	Abnormal faeces	1.6908
2010	DTAPIPVHIB	Abnormal sleep-related event	13.5265
2010	DTAPIPVHIB	Accident	16.2319
2010	DTAPIPVHIB	Acne	1.1935
2010	DTAPIPVHIB	Acne infantile	20.2898
2010	DTAPIPVHIB	Activated partial thromboplastin time prolonged	1.9324
2010	DTAPIPVHIB	Acute respiratory failure	4.5088
2010	DTAPIPVHIB	Adrenal haemorrhage	13.5265
2010	DTAPIPVHIB	Adverse event	1.5029
2010	DTAPIPVHIB	Alanine aminotransferase increased	1.255
2010	DTAPIPVHIB	Albumin globulin ratio increased	6.7633
2010	DTAPIPVHIB	Allergic colitis	10.1449
2010	DTAPIPVHIB	Allergy test	1.6908
2010	DTAPIPVHIB	Allergy test negative	1.8445
2010	DTAPIPVHIB	Allergy test positive	3.3816
2010	DTAPIPVHIB	Ammonia increased	4.058
2010	DTAPIPVHIB	Anaemia	2.4972
2010	DTAPIPVHIB	Anaphylactic reaction	1.1377
2010	DTAPIPVHIB	Anion gap increased	2.5362
2010	DTAPIPVHIB	Antibiotic level below therapeutic	20.2898
2010	DTAPIPVHIB	Antibiotic resistant Staphylococcus test negative	2.029
2010	DTAPIPVHIB	Aphonia	2.029
2010	DTAPIPVHIB	Apnoea	8.7323
2010	DTAPIPVHIB	Apnoeic attack	6.0869
2010	DTAPIPVHIB	Apparent life threatening event	5.7971
2010	DTAPIPVHIB	Appendicectomy	10.9253
2010	DTAPIPVHIB	Arthritis bacterial	8.1159
2010	DTAPIPVHIB	Aspartate aminotransferase increased	2.6393
2010	DTAPIPVHIB	Aspartate aminotransferase normal	2.5362
2010	DTAPIPVHIB	Asphyxia	11.5942
2010	DTAPIPVHIB	Aspiration	3.1215
2010	DTAPIPVHIB	Atelectasis	3.3816
2010	DTAPIPVHIB	Atonic seizures	13.5265
2010	DTAPIPVHIB	Atrial septal defect	10.1449
2010	DTAPIPVHIB	Auricular swelling	2.5362
2010	DTAPIPVHIB	Autism	5.7971
2010	DTAPIPVHIB	Autopsy	6.5451
2010	DTAPIPVHIB	Bacterial infection	1.6908
2010	DTAPIPVHIB	Bacterial test	1.6232
2010	DTAPIPVHIB	Bacterial test negative	1.0967
2010	DTAPIPVHIB	Bacterial test positive	3.8647
2010	DTAPIPVHIB	Band neutrophil count increased	4.7741
2010	DTAPIPVHIB	Barium double contrast	12.1739
2010	DTAPIPVHIB	Barium enema	5.6623
2010	DTAPIPVHIB	Barium enema abnormal	13.5265
2010	DTAPIPVHIB	Barium enema normal	20.2898
2010	DTAPIPVHIB	Barium swallow abnormal	10.1449
2010	DTAPIPVHIB	Basophil count normal	4.5088
2010	DTAPIPVHIB	Basophil percentage	4.058
2010	DTAPIPVHIB	Beta haemolytic streptococcal infection	10.1449
2010	DTAPIPVHIB	Biopsy	3.3816
2010	DTAPIPVHIB	Biopsy colon	10.1449
2010	DTAPIPVHIB	Biopsy muscle abnormal	10.1449
2010	DTAPIPVHIB	Bleeding time	13.5265
2010	DTAPIPVHIB	Blepharospasm	1.9324
2010	DTAPIPVHIB	Blood albumin decreased	2.5902
2010	DTAPIPVHIB	Blood alkaline phosphatase increased	3.8283
2010	DTAPIPVHIB	Blood alkaline phosphatase normal	2.8985
2010	DTAPIPVHIB	Blood amylase	3.6891
2010	DTAPIPVHIB	Blood bicarbonate abnormal	13.5265
2010	DTAPIPVHIB	Blood bicarbonate decreased	3.3816
2010	DTAPIPVHIB	Blood bilirubin decreased	4.5088
2010	DTAPIPVHIB	Blood bilirubin increased	1.9324
2010	DTAPIPVHIB	Blood calcium	4.058
2010	DTAPIPVHIB	Blood calcium decreased	1.8035
2010	DTAPIPVHIB	Blood calcium increased	5.0725
2010	DTAPIPVHIB	Blood calcium normal	1.1935
2010	DTAPIPVHIB	Blood chloride decreased	2.1935
2010	DTAPIPVHIB	Blood creatinine decreased	2.7794
2010	DTAPIPVHIB	Blood creatinine increased	3.3126
2010	DTAPIPVHIB	Blood culture	2.6465
2010	DTAPIPVHIB	Blood culture negative	2.6897
2010	DTAPIPVHIB	Blood culture positive	4.7186
2010	DTAPIPVHIB	Blood electrolytes normal	1.8035
2010	DTAPIPVHIB	Blood fibrinogen increased	3.6891
2010	DTAPIPVHIB	Blood gases abnormal	2.1935
2010	DTAPIPVHIB	Blood glucose	3.0059
2010	DTAPIPVHIB	Blood glucose abnormal	3.1215
2010	DTAPIPVHIB	Blood glucose decreased	3.959
2010	DTAPIPVHIB	Blood glucose increased	1.373
2010	DTAPIPVHIB	Blood lactate dehydrogenase increased	3.6891
2010	DTAPIPVHIB	Blood lactic acid increased	6.4927
2010	DTAPIPVHIB	Blood phosphorus	5.7971
2010	DTAPIPVHIB	Blood potassium decreased	1.7643
2010	DTAPIPVHIB	Blood potassium increased	8.1159
2010	DTAPIPVHIB	Blood pressure immeasurable	10.1449
2010	DTAPIPVHIB	Blood product transfusion	4.5088
2010	DTAPIPVHIB	Blood sodium decreased	1.6071
2010	DTAPIPVHIB	Blood sodium increased	2.387
2010	DTAPIPVHIB	Blood test	1.481
2010	DTAPIPVHIB	Blood test abnormal	1.0967
2010	DTAPIPVHIB	Blood test normal	1.0918
2010	DTAPIPVHIB	Blood urea decreased	6.3406
2010	DTAPIPVHIB	Blood urea increased	1.9957
2010	DTAPIPVHIB	Blood urea nitrogen/creatinine ratio	5.7971
[truncated: 16,042 more rows]
